# Supplementary material for: Does chemoradiotherapy benefit elderly patients with esophageal squamous cell cancer? A propensity-score matched analysis on multicenter data (3JECROG R-03A)
Source: BMC Cancer. 2020 Jan 15;20:36. doi: 10.1186/s12885-019-6461-z (PMC6964023; doi:10.1186/s12885-019-6461-z)
Supplement: Supplementary file 1 — Additional file 1: Data of 729 elderly patients with esophageal squamous cell cancer. [file 12885_2019_6461_MOESM1_ESM.xls]

## Sheet: Sheet2
NO	treatment order：0=Concurrent chemoradiotherapy，1=Concurrent chemoradiotherapy+Adjuvant chemotherapy，2=radiation therapy alone，4=radiation therapy alone+Adjuvant chemotherapy	CCregimen（1=Carmofur 2=Nedaplatin+Capecitabine 3=DDP，4=Paclitaxel 5=DDP+Fluorouracil，6=Oxaliplatin+Xeloda，7=Paclitaxel+DDP，8=Nedaplatin+Fluorouracil，9=Xeloda，10=Paclitaxel+Nedaplatin,11=Xeloda+DDP,12=VP16+DDP,13=Paclitaxel+carboplatin,14=Tegafur,15=carboplatin+Carmofur，19=other）	CCycles	ECOG	Hypertension（0=no,1=yes）	Heart disease（0=no,1=yes）	Diabetes（0=no,1=yes）	Chronic lung disease（0=no,1=yes）	Chronic liver disease（0=no,1=yes）	Chronic kidney disease（0=no,1=yes）	Evaluation of short-term efficacy（1=CR，2=PR，3=SD，4=PD）	age	Tumor length	Tumor volume	os time（month）	osstatus（0=Survival 1=Death）	Cause of death0=unknow，1=Regional recurrence，2=Distant metastases，3=Recurrence with metastasis，4=Non -tumor death，5=Treatment complication	location（AJCC6）1=the cervical segment，2=the upper segment，3=the middle segment，4=the lower segment，5=Gastroesophageal junction	Tstage（1=T1,2=T2,3=T3,4=T4）	Nstage(0=N0,1=N1)	Mstage(0=M0,1=M1a,2=M2b)	TNM(1=I，2=IIa，3=IIb，4=III,5=IVa,6=IVb)	GTVdose	Radiation therapy technology	technique1	technique	GTVvolumn(cm3)	CRT(yes=1,no=0)	regimen of CRT（1=Carmofur 2=Nedaplatin+Capecitabine 3=DDP，4=Paclitaxel 5=DDP+Fluorouracil，6=Oxaliplatin+Xeloda，7=Paclitaxel+DDP，8=Nedaplatin+Fluorouracil，9=Xeloda，10=Paclitaxel+Nedaplatin,11=Xeloda+DDP,12=VP16+DDP,13=Paclitaxel+carboplatin,14=Tegafur,15=carboplatin+Carmofur，19=other）	Chemotherapy cycle	Radiotherapy start date	Last follow-up date	Follow-up status	Date of death	osdate	Date of follow-up before missing	status of follow-up before missing	dfs date	dfs(months)	dfsstatus(0=no 1=progress)	death reason0=unknow，1=Regional relapse，2=Distant metastasis，3=Recurrence with metastasis，4=Non-this disease，5=Treatment complication	treatmentorder	treatmentorder1：0=CRT，1=CRT+C，2=RT-alone，4=RT+C	year	KPS	Short-term response to RT (within 3 months after radiotherapy)
2	2		0	1	0	0	0	0	0	0	3	≥70	6.5	14.8773	64.1667	1	4	2	3	0	0	2	5040	3	3	1	14.8773	0			2008-10-08	2014-01-15	7	2014-01-15	2014-01-15			2014-01-15	64.1667	0	4	0	2	2008	80	SD
3	2		0	1	0	0	0	0	0	0	2	≥70	5	150.827	17.4	1	1	4	3	0	0	2	6300	3	3	1	150.827	0			2010-06-21	2011-11-25	2	2011-11-25	2011-11-25			2011-11-25	17.4	1	1	0	2	2010	80	PR
5	2		0	1	0	0	0	0	0	0	1	≥70	2	48	20.4333	1	0	4	4	1	0	4	7000	1	1	1	48	0			2002-10-29	2004-07-03	2	2004-07-03	2004-07-03			2003-12-07	13.4667	1	0	0	2	2002	80	CR
7	0	1	2	1	0	1	0	0	0	0	2	≥70	8	122	48.6333	1	2	3	4	0	0	4	6550	2	2	2	122	1	1		2002-12-17	2006-12-15	4	2006-12-15	2006-12-15			2006-12-15	48.6333	0	2	0	0	2002	80	PR
9	2		0	2	0	0	0	1	0	0	2	≥70	7	88	6.1	1	2	3	4	0	0	4	6000	1	1	1	88	0			2003-02-25	2003-08-27	2	2003-08-27	2003-08-27			2003-08-27	6.1	1	2	0	2	2003	70	PR
10	2		0	0	0	0	0	0	0	0	4	≥70	3	40	8.23333	1	1	2	2	0	0	2	6000	1	1	1	40	0			2003-02-20	2003-10-25	7	2003-10-25	2003-10-25			2003-09-02	6.46667	1	1	0	2	2003	90	PD
11	2		0	1	0	1	0	1	0	0	2	≥70	4.5	69	12.5667	1	2	3	3	0	0	2	6000	2	2	2	69	0			2003-03-26	2004-04-06	7	2004-04-06	2004-04-06			2003-10-21	6.96667	1	2	0	2	2003	80	PR
13	0	1	2	2	0	0	0	0	0	0	2	≥70	5	80	1.9	1	1	3	3	1	0	4	6000	1	1	1	80	1	1		2003-08-19	2003-10-15	2	2003-10-15	2003-10-15			2003-10-15	1.9	1	1	0	0	2003	70	PR
14	2		0	1	1	0	0	0	0	0	2	≥70	6	112	41.5	0		4	4	1	0	4	6000	1	1	1	112	0			2003-11-08	2007-04-06	1	2007-04-06	2007-04-06	2007-04-06	1	2007-04-06	41.5	0		0	2	2003	80	PR
17	0	1	2	1	0	0	0	0	0	0	2	≥70	6	40	30.9667	1	1	3	4	1	0	4	5940	2	2	2	40	1	1		2003-12-29	2006-07-15	2	2006-07-15	2006-07-15			2006-02-15	25.9667	1	1	0	0	2003	80	PR
18	2		0	1	0	0	0	0	0	0	1	≥70	6	41	39.3667	0		3	3	0	0	2	5000	1	1	1	41	0			2004-01-05	2007-03-31	1	2007-03-31	2007-03-31	2007-03-31	1	2007-03-31	39.3667	0		0	2	2004	80	CR
20	2		0	2	0	0	0	0	0	0	2	≥70	6	41	37.2	0		3	3	0	0	2	6400	1	1	1	41	0			2004-03-10	2007-03-31	1	2007-03-31	2007-03-31	2007-03-31	1	2007-03-31	37.2	0		0	2	2004	70	PR
21	2		0	1	0	0	0	0	0	0	1	≥70	7	80.01	12.6	1	1	2	4	0	0	4	6000	1	1	1	80.01	0			2004-04-21	2005-05-04	2	2005-05-04	2005-05-04			2004-07-26	3.2	1	1	0	2	2004	80	CR
22	2		0	2	1	0	1	1	0	0	1	≥70	5	25.064	17.7667	1	0	2	2	0	0	2	6000	1	1	1	25.064	0			2004-05-31	2005-11-15	4	2005-11-15	2005-11-15			2005-11-15	17.7667	0	0	0	2	2004	70	CR
23	2		0	2	0	1	0	0	0	0	2	≥70	11	87.2	36.8333	1	2	3	4	1	0	4	6000	1	1	1	87.2	0			2004-07-20	2007-07-30	7	2007-07-30	2007-07-30			2005-02-18	7.1	1	2	0	2	2004	70	PR
25	2		0	1	0	1	0	0	0	0	2	≥70	3	38.2461	32.6	1	0	1	3	0	1	5	7000	3	3	1	38.2461	0			2004-09-26	2007-06-01	7	2007-06-01	2007-06-01			2007-06-01	32.6	0	0	0	2	2004	80	PR
26	2		0	2	1	1	0	0	0	0	3	≥70	6	59.0821	42.8667	1	4	2	4	1	0	4	6600	1	1	1	59.0821	0			2004-11-03	2008-05-12	4	2008-05-12	2008-05-12			2008-05-12	42.8667	0	4	0	2	2004	70	SD
28	2		0	2	0	0	0	0	0	0	3	≥70	3.8	67	111.467	0		4	2	0	0	2	5940	1	1	1	67	0			2004-11-17	2014-01-13	0		2014-01-13			2014-01-13	111.467	0		0	2	2004	70	SD
29	2		0	2	0	0	0	0	0	0	2	≥70	2.5	59.2473	141.2	0		3	3	0	0	3	5400	1	1	1	59.2473	0			2004-12-01	2016-07-07	0		2016-07-07			2016-07-07	141.2	0	1	0	2	2004	70	PR
30	2		0	2	0	0	0	0	0	0	1	≥70	11.4	50	4.13333	1	0	4	4	1	1	5	6000	1	1	1	50	0			2004-12-15	2005-04-18	7	2005-04-18	2005-04-18			2005-04-18	4.13333	0	0	0	2	2004	70	CR
31	2		0	1	0	0	0	0	0	0	2	≥70	6	86	72.8333	1	4	4	4	1	0	4	6000	1	1	1	86	0			2005-01-26	2011-01-20	6	2011-01-20	2011-01-20			2011-01-20	72.8333	0	4	0	2	2005	80	PR
32	2		0	3	1	0	0	0	0	0	2	≥70	4.3	102.05	24.1	1	2	2	4	1	0	4	6000	1	1	1	102.05	0			2005-02-22	2007-02-15	7	2007-02-15	2007-02-15			2006-02-10	11.7667	1	2	0	2	2005	60	PR
33	2		0	1	0	0	0	0	0	0	3	≥70	7	91.7286	8.1	1	1	3	4	1	1	5	6000	1	1	1	91.7286	0			2005-03-17	2005-11-15	2	2005-11-15	2005-11-15					1	1	0	2	2005	80	SD
35	2		0	0	0	0	1	0	0	0	1	≥70	5.5	37.7268	30.8667	1	1	3	3	0	0	2	6000	1	1	1	37.7268	0			2005-04-27	2007-11-09	7	2007-11-09	2007-11-09			2005-12-19	7.86667	1	1	0	2	2005	90	CR
36	2		0	1	1	1	0	0	0	0	3	≥70	7	76.1737	28.6	1	1	4	3	1	0	4	6000	1	1	1	76.1737	0			2005-04-28	2007-09-03	1	2007-09-03	2007-09-03	2007-09-03	2	2006-10-15	17.8333	1	1	0	2	2005	80	SD
37	2		0	1	1	0	0	0	0	0	1	≥70	2	20.5385	33.8667	1	0	1	4	1	0	4	6400	1	1	1	20.5385	0			2005-05-24	2008-03-05	2	2008-03-05	2008-03-05			2007-09-17	28.2	1	0	0	2	2005	80	CR
38	2		0	1	0	1	0	0	0	0	3	≥70	4	27.4743	104.233	0		3	2	1	0	3	6000	1	1	1	27.4743	0			2005-05-31	2013-12-22	0		2013-12-22			2013-12-22	104.233	0		0	2	2005	80	SD
39	0	1	2	3	0	0	0	0	0	0	1	≥70	11	94.3665	61.9	1	0	4	4	1	0	4	6000	1	1	1	94.3665	1	1		2005-05-30	2010-06-30	7	2010-06-30	2010-06-30			2010-06-30	62.0667	1	0	0	0	2005	60	CR
43	2		0	1	1	1	1	0	0	0	2	≥70	11.5	135.991	2.3	1	4	3	4	1	0	4	6600	1	1	1	135.991	0			2005-12-07	2006-02-14	4	2006-02-14	2006-02-14			2006-02-14	2.3	0	4	0	2	2005	80	PR
44	2		0	0	1	0	0	0	0	0	1	≥70	7	81.5597	94	0		1	3	1	0	4	5640	3	3	1	81.5597	0			2006-03-13	2013-12-01	0		2013-12-01			2013-12-01	94	0		0	2	2006	90	CR
45	2		0	0	1	0	0	0	0	0	1	≥70	3	41.772	22.9	1	4	2	3	1	0	4	6600	3	3	1	41.772	0			2006-04-11	2008-02-27	4	2008-02-27	2008-02-27			2008-02-27	22.9	0	4	0	2	2006	90	CR
46	2		0	0	0	0	0	0	0	0	2	≥70	10	112.358	90.4667	0		3	3	1	0	4	6000	3	3	1	112.358	0			2006-07-17	2013-12-21	0		2013-12-21			2013-12-21	90.4667	0		0	2	2006	90	PR
47	2		0	1	1	1	0	1	0	0	2	≥70	4.9	24.6601	20.7333	1	5	3	3	1	0	4	5000	1	1	1	24.6601	0			2006-08-10	2008-04-23	4	2008-04-23	2008-04-23			2008-04-23	20.7333	0	5	0	2	2006	80	PR
48	2		0	0	0	0	0	0	0	0	2	≥70	8	40	118.5	0		2	1	0	0	1	6400	3	3	1	40	0			2006-10-13	2016-07-07	0		2016-07-07			2016-07-07	118.5	0		0	2	2006	90	PR
49	2		0	1	0	0	0	1	0	0	2	≥70	5	30.319	22.8667	1	1	3	3	0	0	2	6600	3	3	1	30.319	0			2006-10-30	2008-09-15	2	2008-09-15	2008-09-15			2007-09-01	10.2	1	1	0	2	2006	80	PR
50	2		0	1	1	0	0	0	0	0	2	≥70	9	38.0804	86.9667	0		4	3	0	0	2	6000	3	3	1	38.0804	0			2006-10-30	2013-12-21	0		2013-12-21			2013-12-21	86.9667	0		0	2	2006	80	PR
51	2		0	2	0	0	1	0	0	0	2	≥70	5.5	59.5322	16.8333	1	1	3	3	1	0	4	6600	3	3	1	59.5322	0			2006-11-27	2008-04-15	2	2008-04-15	2008-04-15			2007-07-23	7.93333	1	1	0	2	2006	70	PR
52	2		0	1	0	0	0	0	0	0	3	≥70	4	67.5418	6.33333	1	1	2	3	1	1	5	5800	3	3	1	67.5418	0			2006-12-07	2007-06-15	2	2007-06-15	2007-06-15			2007-03-01	2.8	1	1	0	2	2006	80	SD
53	2		0	2	0	0	0	0	0	0	1	≥70	4	18.9891	27.2667	1	1	2	3	1	0	4	6000	3	3	1	18.9891	0			2006-12-18	2009-03-15	2	2009-03-15	2009-03-15			2009-03-15	27.2667	1	1	0	2	2006	70	CR
54	2		0	1	1	1	0	0	0	0	2	≥70	5	84.77	23.5	1	1	4	4	1	0	4	6000	3	3	1	84.77	0			2007-10-11	2009-09-15	7	2009-09-15	2009-09-15			2009-09-15	23.5	0		0	2	2007	80	PR
55	2		0	2	0	0	0	0	0	0	2	≥70	5.3	55.762	43.6	1	1	4	3	1	0	4	6000	3	3	1	55.762	0			2007-02-15	2010-09-15	2	2010-09-15	2010-09-15			2010-08-01	42.1	1	1	0	2	2007	70	PR
56	2		0	3	0	0	0	0	0	0	1	≥70	10	62.6752	83.7	0		4	3	0	0	2	5800	1	1	1	62.6752	0			2007-02-05	2013-12-21	0		2013-12-21			2013-12-21	83.7	0		0	2	2007	60	CR
57	2		0	2	0	0	1	0	0	0	1	≥70	6.2	173.555	24.8	1	1	1	4	1	0	4	7000	3	3	1	173.555	0			2007-02-12	2009-02-25	2	2009-02-25	2009-02-25			2008-04-03	13.8667	1	1	0	2	2007	70	CR
58	2		0	2	0	0	0	1	0	0	2	≥70	7	73.137	20.5	1	1	4	3	1	0	4	6000	3	3	1	73.137	0			2007-03-27	2008-12-01	2	2008-12-01	2008-12-01			2008-05-15	13.8333	1	1	0	2	2007	70	PR
59	2		0	1	1	0	0	0	0	0	1	≥70	3	34.1096	20.7333	1	2	4	2	0	0	2	6000	3	3	1	34.1096	0			2007-04-03	2008-12-15	2	2008-12-15	2008-12-15			2008-12-15	20.7333	1	2	0	2	2007	80	CR
60	2		0	1	1	0	0	0	0	0	2	≥70	5	15.461	35.4333	1	2	3	2	1	0	3	6000	3	3	1	15.461	0			2007-03-20	2010-02-15	7	2010-02-15	2010-02-15			2009-02-15	23.2667	1	2	0	2	2007	80	PR
61	2		0	2	0	0	1	0	0	0	1	≥70	5	64.4673	9.03333	1	2	3	3	1	0	4	5940	1	1	1	64.4673	0			2007-04-03	2007-12-30	7	2007-12-30	2007-12-30			2007-06-15	2.43333	1	2	0	2	2007	70	CR
62	2		0	1	0	0	0	0	0	0	1	≥70	4	50.6677	14.9667	1	1	2	3	0	0	2	6000	3	3	1	50.6677	0			2007-04-23	2008-07-15	7	2008-07-15	2008-07-15			2007-11-22	7.1	1	1	0	2	2007	80	CR
63	2		0	1	0	0	0	0	0	0	2	≥70	10	50.407	8.33333	1	2	4	4	1	0	4	6000	3	3	1	50.407	0			2007-05-05	2008-01-10	4	2008-01-10	2008-01-10			2008-01-10	10.5	1	2	0	2	2007	80	PR
65	2		0	1	0	1	0	0	0	0	2	≥70	6	31.9626	51.3333	1	1	3	3	0	0	2	6000	3	3	1	31.9626	0			2007-05-28	2011-08-15	7	2011-08-15	2011-08-15			2011-08-15	51.3333	0		0	2	2007	80	PR
66	2		0	1	0	1	0	0	0	0	1	≥70	6	38.0845	31.6	1	1	2	4	0	0	4	6000	3	3	1	38.0845	0			2007-06-12	2010-01-15	7	2010-01-15	2010-01-15			2010-01-15	31.6	0		0	2	2007	80	CR
67	2		0	1	0	0	0	0	0	0	1	≥70	5	5.73534	109.9	0		2	1	0	0	1	6000	3	3	1	5.73534	0			2007-06-13	2016-06-22	0		2016-06-22			2016-06-22	109.9	0	1	0	2	2007	80	CR
68	2		0	0	0	1	0	0	0	0	2	≥70	7	65.5694	10.4	1	4	4	3	1	1	5	5400	3	3	1	65.5694	0			2007-08-16	2008-06-23	7	2008-06-23	2008-06-23			2008-04-02	7.66667	1	4	0	2	2007	90	PR
69	2		0	1	0	0	0	0	0	0	2	≥70	3	61.8092	50.3333	0		2	3	1	1	5	6000	3	3	1	61.8092	0			2007-08-29	2011-10-17	1		2011-10-17	2011-10-17	1	2011-10-17	50.3333	0		0	2	2007	80	PR
71	2		0	1	0	0	0	0	0	0	2	≥70	4	38.0249	74.2667	1	2	2	3	1	0	4	6000	3	3	1	38.0249	0			2007-11-13	2013-12-19	6	2013-12-19	2013-12-19			2013-12-19	74.2667	0	2	0	2	2007	80	PR
72	2		0	1	1	0	0	0	0	0	2	≥70	5.5	21.0141	25.2	1	1	3	3	1	0	4	6000	3	3	1	21.0141	0			2007-11-20	2009-12-15	7	2009-12-15	2009-12-15			2008-09-05	9.66667	1	1	0	2	2007	80	PR
73	2		0	2	0	1	0	0	0	0	2	≥70	8	47.6692	47.7	1	2	4	3	1	0	4	6000	3	3	1	47.6692	0			2007-11-14	2011-10-15	2	2011-10-15	2011-10-15			2011-09-06	46.4	1	2	0	2	2007	70	PR
74	2		0	2	0	1	0	0	0	0	3	≥70	4.45	34.6147	57.3667	1	1	2	3	0	0	2	5000	3	3	1	34.6147	0			2007-11-29	2012-08-15	2	2012-08-15	2012-08-15					1	1	0	2	2007	70	SD
75	2		0	2	1	0	0	0	0	0	1	≥70	10	62.2635	21.5333	1	1	4	3	1	0	4	5040	1	1	1	62.2635	0			2007-12-13	2009-09-19	7	2009-09-19	2009-09-19			2008-05-30	5.63333	1	1	0	2	2007	70	CR
76	2		0	0	0	0	0	0	0	0	2	≥70	3	25.1874	58.3667	0		2	3	1	0	4	6000	3	3	1	25.1874	0			2007-12-13	2012-09-28	1		2012-09-28	2012-09-28	2	2012-09-24	58.2333	1	4	0	2	2007	90	PR
77	2		0	1	1	1	0	0	0	0	3	≥70	4.5	17.0036	104.767	0		3	3	1	0	4	6000	3	3	1	17.0036	0			2007-11-29	2016-07-07	0		2016-07-07			2016-07-07	104.767	0		0	2	2007	80	SD
79	2		0	0	0	1	0	0	0	0	3	≥70	7.2	108.225	5.6	1	2	3	4	1	0	4	6000	3	3	1	108.225	0			2008-01-29	2008-07-15	2	2008-07-15	2008-07-15			2008-03-15	1.53333	1	2	0	2	2008	90	SD
80	2		0	0	1	0	1	1	0	0	2	≥70	4	14.7986	5.4	1	2	2	4	0	0	4	6000	3	3	1	14.7986	0			2008-03-06	2008-08-15	7	2008-08-15	2008-08-15			2008-07-15	4.36667	1	2	0	2	2008	90	PR
81	2		0	1	1	0	0	0	0	0	2	≥70	8.3	238.091	3.66667	1	1	2	4	1	0	4	6170	3	3	1	238.091	0			2008-03-27	2008-07-15	2	2008-07-15	2008-07-15					1	1	0	2	2008	80	PR
82	2		0	0	1	1	0	1	0	0	2	≥70	3	14.7902	65.2	1	2	4	1	0	0	1	6000	3	3	1	14.7902	0			2008-06-10	2013-10-18	7	2013-10-18	2013-10-18			2010-07-28	25.9333	1	2	0	2	2008	90	PR
83	2		0	0	0	0	0	0	0	0	2	≥70	8	153.428	43.0667	1	1	3	4	1	0	4	6000	3	3	1	153.428	0			2008-05-29	2011-12-12	2	2011-12-12	2011-12-12					1	1	0	2	2008	90	PR
84	2		0	2	1	0	0	0	0	0	2	≥70	5	22.9935	30.3	1	2	3	3	1	0	4	6000	3	3	1	22.9935	0			2008-06-03	2010-11-29	7	2010-11-29	2010-11-29			2009-12-15	18.6667	1	2	0	2	2008	70	PR
85	2		0	1	0	0	0	0	0	0	3	≥70	5	43.3572	24.0333	1	5	2	3	1	0	4	6000	3	3	1	43.3572	0			2008-06-24	2010-06-15	4	2010-06-15	2010-06-15			2010-06-15	24.0333	0	5	0	2	2008	80	SD
86	2		0	0	1	0	0	0	0	0	1	≥70	6	47.3686	22.1	1	2	3	3	0	0	2	6000	3	3	1	47.3686	0			2008-06-21	2010-04-15	2	2010-04-15	2010-04-15			2009-04-15	9.93333	1	2	0	2	2008	90	CR
87	2		0	1	0	0	0	1	0	0	3	≥70	9	108.473	8.3	1	1	4	3	1	0	4	5400	3	3	1	108.473	0			2008-06-02	2009-02-06	2	2009-02-06	2009-02-06					1	1	0	2	2008	80	SD
88	2		0	1	1	1	0	0	0	0	1	≥70	4.7	16.6223	17.1667	1	5	2	3	0	0	2	6400	3	3	1	16.6223	0			2008-06-18	2009-11-15	2	2009-11-15	2009-11-15			2008-11-19	5.13333	1	5	0	2	2008	80	CR
89	2		0	2	0	1	1	0	0	0	3	≥70	9	37.6199	12.1667	1	4	4	3	1	0	4	6000	3	3	1	37.6199	0			2008-07-15	2009-07-15	4	2009-07-15	2009-07-15			2009-07-15	12.1667	0	4	0	2	2008	70	SD
90	2		0	1	1	0	0	0	0	0	2	≥70	5	18.7526	97.3667	0		3	3	1	0	4	6000	3	3	1	18.7526	0			2008-07-08	2016-07-07	1		2016-07-07	2016-07-07	1	2016-07-07	97.3667	0		0	2	2008	80	PR
91	2		0	0	0	0	0	0	0	0	2	≥70	5.3	27.1149	40.9333	1	2	4	3	0	0	2	5400	3	3	1	27.1149	0			2008-09-22	2012-02-02	7	2012-02-02	2012-02-02			2011-10-15	37.2667	1	2	0	2	2008	90	PR
92	2		0	0	0	0	0	0	0	0	1	≥70	5.3	71.0962	3.86667	1	5	2	3	1	0	4	6000	3	3	1	71.0962	0			2008-08-05	2008-11-29	2	2008-11-29	2008-11-29					1	5	0	2	2008	90	CR
93	2		0	1	0	0	0	0	0	0	2	≥70	3.5	9.9624	9.36667	1	1	2	2	0	0	2	6000	1	1	1	9.9624	0			2008-08-07	2009-05-15	7	2009-05-15	2009-05-15			2009-05-15	9.36667	0		0	2	2008	80	PR
95	2		0	0	0	0	0	0	0	0	2	≥70	6.7	89.3822	4.23333	1	2	2	4	1	0	4	6000	3	3	1	89.3822	0			2008-09-10	2009-01-15	2	2009-01-15	2009-01-15			2008-11-22	2.43333	1	2	0	2	2008	90	PR
96	2		0	1	1	0	0	0	0	0	2	≥70	9	185.144	15.5333	1	2	5	4	0	1	5	5000	3	3	1	185.144	0			2008-10-06	2010-01-15	2	2010-01-15	2010-01-15			2009-11-15	13.5	1	2	0	2	2008	80	PR
98	2		0	0	0	0	0	0	0	0	2	≥70	11.1	62.7887	76.5333	1	4	4	2	1	0	3	5400	3	3	1	62.7887	0			2008-10-10	2015-01-23	6	2015-01-23	2015-01-23			2015-01-23	76.5333	0	4	0	2	2008	90	PR
100	2		0	0	0	0	1	0	0	0	2	≥70	6	28.8379	4.4	1	0	4	2	1	1	5	5000	3	3	1	28.8379	0			2008-11-03	2009-03-15	7	2009-03-15	2009-03-15			2009-03-15	4.4	0	0	0	2	2008	90	PR
101	2		0	1	0	0	0	1	0	0	2	≥70	3.5	12.7089	14.7333	1	1	3	4	1	0	4	6000	3	3	1	12.7089	0			2008-10-30	2010-01-15	2	2010-01-15	2010-01-15					1	1	0	2	2008	80	PR
102	2		0	1	0	0	0	0	0	0	1	≥70	9	10.8876	66.0333	1	1	4	1	1	0	3	6000	3	3	1	10.8876	0			2008-11-27	2014-05-01	2	2014-05-01	2014-05-01					1	1	0	2	2008	80	CR
103	2		0	1	1	0	0	0	0	0	2	≥70	5	72.099	58.2667	1	1	2	4	1	0	4	6000	3	3	1	72.099	0			2008-12-02	2013-09-15	2	2013-09-15	2013-09-15			2013-08-02	56.8	1	1	0	2	2008	80	PR
105	2		0	1	0	0	0	1	0	0	2	≥70	6	11.8148	12	1	2	4	3	0	0	2	6600	3	3	1	11.8148	0			2009-01-20	2010-01-15	2	2010-01-15	2010-01-15			2010-01-15	12	1	2	0	2	2009	80	PR
106	2		0	1	0	0	0	0	0	0	2	≥70	5	36.9064	8.96667	1	1	2	4	1	0	4	6000	3	3	1	36.9064	0			2009-01-19	2009-10-15	2	2009-10-15	2009-10-15			2009-09-15	7.96667	1	1	0	2	2009	80	PR
107	2		0	1	1	0	0	0	0	0	2	≥70	7	83.2871	38.9333	1	1	4	3	1	0	4	6000	3	3	1	83.2871	0			2009-03-04	2012-05-15	2	2012-05-15	2012-05-15			2011-10-15	31.8333	1	1	0	2	2009	80	PR
108	2		0	1	0	0	0	1	0	0	2	≥70	4	25.686	9.53333	1	1	3	3	0	0	2	6000	3	3	1	25.686	0			2009-03-25	2010-01-05	2	2010-01-05	2010-01-05			2009-07-15	3.73333	1	1	0	2	2009	80	PR
109	2		0	0	0	0	1	0	0	0	2	≥70	4.7	74.1924	32.0667	1	1	3	4	1	0	4	6000	3	3	1	74.1924	0			2009-04-27	2011-12-15	7	2011-12-15	2011-12-15			2010-01-15	8.76667	1	1	0	2	2009	90	PR
111	2		0	1	0	0	0	1	0	0	2	≥70	4	30.2292	32	1	4	4	2	1	0	3	6040	3	3	1	30.2292	0			2009-04-29	2011-12-15	4	2011-12-15	2011-12-15			2011-12-15	32	0	4	0	2	2009	80	PR
112	2		0	0	0	0	0	1	1	0	3	≥70	3	6.927	37.1	1	2	2	1	0	0	1	6400	3	3	1	6.927	0			2009-05-19	2012-06-05	2	2012-06-05	2012-06-05			2011-06-30	25.7333	1	2	0	2	2009	90	SD
113	2		0	1	0	0	0	0	0	0	2	≥70	7	34.3109	20.9333	1	2	3	4	1	0	4	6000	3	3	1	34.3109	0			2009-06-25	2011-03-15	2	2011-03-15	2011-03-15			2011-03-15	20.9333	1	2	0	2	2009	80	PR
115	2		0	1	0	0	0	0	0	0	3	≥70	2.1	22.1655	10	1	1	2	3	1	0	4	6000	3	3	1	22.1655	0			2009-07-20	2010-05-16	7	2010-05-16	2010-05-16			2009-12-18	5.03333	1	1	0	2	2009	80	SD
117	2		0	1	0	0	1	0	0	0	1	≥70	6	88.3862	5.23333	1	1	2	4	0	0	4	5940	3	3	1	88.3862	0			2009-12-09	2010-05-15	2	2010-05-15	2010-05-15			2010-05-15	5.23333	1	1	0	2	2009	80	CR
118	2		0	1	1	0	0	0	0	0	3	≥70	7	68.1415	14.0667	1	0	3	3	1	0	4	5220	3	3	1	68.1415	0			2009-11-05	2011-01-01	7	2011-01-01	2011-01-01			2011-01-01	14.0667	0	0	0	2	2009	80	SD
119	2		0	1	0	0	0	0	0	0	3	≥70	4	24.8005	34.3	1	1	2	3	1	0	4	6600	3	3	1	24.8005	0			2009-12-07	2012-10-01	2	2012-10-01	2012-10-01			2012-03-20	27.8	1	1	0	2	2009	80	SD
120	2		0	0	0	0	0	0	0	0	2	≥70	6	16.0621	73.2	0		3	2	1	0	3	6000	3	3	1	16.0621	0			2010-05-26	2016-05-30	0		2016-05-30			2016-05-30	73.2	0	1	0	2	2010	90	PR
121	2		0	1	0	0	0	0	0	0	2	≥70	2	11.2184	6.5	1	1	3	3	1	0	4	6000	3	3	1	11.2184	0			2010-01-11	2010-07-25	2	2010-07-25	2010-07-25			2010-06-07	4.9	1	1	0	2	2010	80	PR
122	2		0	2	1	0	1	1	1	0	2	≥70	9	115.808	11.4333	1	1	4	4	1	0	4	6000	3	3	1	115.808	0			2010-05-04	2011-04-12	7	2011-04-12	2011-04-12			2011-01-17	8.6	1	1	0	2	2010	70	PR
123	2		0	2	1	0	0	0	0	0	1	≥70	6	11.4542	64.1333	1	0	2	1	0	0	1	6000	3	3	1	11.4542	0			2010-04-14	2015-07-21	7	2015-07-21	2015-07-21			2015-05-28	62.3333	1	0	0	2	2010	70	CR
124	2		0	1	1	0	0	0	0	0	1	≥70	8.2	15.4463	13.8	1	1	3	2	1	0	3	5800	3	3	1	15.4463	0			2010-04-06	2011-05-25	7	2011-05-25	2011-05-25			2010-08-15	4.36667	1	1	0	2	2010	80	CR
126	2		0	1	1	0	1	0	0	0	3	≥70	6	43.9292	17.2	1	1	3	3	1	1	5	6000	3	3	1	43.9292	0			2010-05-17	2011-10-15	2	2011-10-15	2011-10-15			2011-02-11	9	1	1	0	2	2010	80	SD
128	2		0	2	1	0	0	0	0	0	2	≥70	10.5	45.4973	49.2667	1	2	3	4	1	0	4	5760	3	3	1	45.4973	0			2010-06-14	2014-07-01	2	2014-07-01	2014-07-01			2010-08-02	1.63333	1	2	0	2	2010	70	PR
129	2		0	3	1	0	0	0	0	0	3	≥70	6.6	75.6642	10.7333	1	1	2	4	1	0	4	5940	3	3	1	75.6642	0			2010-06-03	2011-04-21	2	2011-04-21	2011-04-21			2011-04-21	10.7333	1	1	0	2	2010	60	SD
130	2		0	1	1	0	0	0	0	0	2	≥70	5.8	38.7789	18.7667	1	1	3	4	0	0	4	6600	3	3	1	38.7789	0			2010-05-31	2011-12-15	2	2011-12-15	2011-12-15			2011-05-06	11.3333	1	1	0	2	2010	80	PR
131	2		0	1	1	0	0	0	0	0	3	≥70	4.3	58.5155	18.4667	1	1	3	2	1	1	5	5000	3	3	1	58.5155	0			2010-06-09	2011-12-15	2	2011-12-15	2011-12-15			2011-12-15	18.4667	1	1	0	2	2010	80	SD
132	2		0	1	1	0	0	0	0	0	3	≥70	6	78.734	42.9	0		3	3	1	0	4	6000	3	3	1	78.734	0			2010-06-14	2013-12-22	1	2013-12-22	2013-12-22	2013-12-22	1	2013-12-22	42.9	0		0	2	2010	80	SD
133	2		0	1	0	0	0	0	0	0	2	≥70	6	30.9533	69.2333	0		4	3	1	0	4	6000	3	3	1	30.9533	0			2010-07-08	2016-03-15	1		2016-03-15			2015-01-22	55.3	1	2	0	2	2010	80	PR
135	2		0	1	1	1	0	0	0	0	3	≥70	2	14.6551	32.1	1	2	1	3	1	0	4	7000	3	3	1	14.6551	0			2010-08-23	2013-04-12	2	2013-04-12	2013-04-12			2012-05-30	21.5333	1	2	0	2	2010	80	SD
139	2		0	1	0	1	0	0	0	0	2	≥70	6.5	45.5962	68.3	0		3	4	1	0	4	6000	3	3	1	45.5962	0			2010-11-03	2016-06-13	0		2016-06-13			2016-06-13	68.3	0	1	0	2	2010	80	PR
140	0	9	2	1	0	0	0	1	0	0	2	≥70	8	67.9913	2.7	1	0	4	3	1	0	4	6000	3	3	1	67.9913	1	9	2	2010-12-01	2011-02-20	2	2011-02-20	2011-02-20					1	0	0	0	2010	80	PR
142	2		0	1	1	0	0	0	0	0	3	≥70	10	82.365	18.8667	1	1	3	3	1	0	4	6000	3	3	1	82.365	0			2011-01-27	2012-08-15	2	2012-08-15	2012-08-15					1	1	0	2	2011	80	SD
143	0	9	2	2	0	0	0	0	0	0	2	≥70	9	91.4074	10.2333	1	2	4	3	1	1	5	5900	3	3	1	91.4074	1	9	2	2011-02-22	2011-12-26	7	2011-12-26	2011-12-26			2011-09-15	6.83333	1	2	0	0	2011	70	PR
146	2		0	1	0	0	0	0	0	0	2	≥70	4	16.0281	64.4667	0		2	4	1	0	4	6000	3	3	1	16.0281	0			2011-03-22	2016-07-07	1		2016-07-07	2016-07-07	1	2016-07-07	64.4667	0		0	2	2011	80	PR
148	2		0	1	0	0	0	1	0	0	2	≥70	1.5	6.49033	32.3333	0		2	2	1	0	3	6000	3	3	1	6.49033	0			2011-04-06	2013-12-01	0		2013-12-01			2013-12-01	32.3333	0		0	2	2011	80	PR
149	2		0	3	1	0	0	0	0	0	4	≥70	5	36.7533	8.06667	1	1	4	4	1	0	4	6000	3	3	1	36.7533	0			2011-05-18	2012-01-15	2	2012-01-15	2012-01-15					1	1	0	2	2011	60	PD
151	2		0	0	1	1	1	0	0	0	2	≥70	2	12.7656	31.8667	1	0	3	3	1	0	4	6000	3	3	1	12.7656	0			2011-05-11	2013-12-22	7	2013-12-22	2013-12-22			2013-12-22	31.8667	0	0	0	2	2011	90	PR
152	2		0	3	0	1	0	1	0	0	3	≥70	3.8	27.3572	61.0667	0		3	3	0	0	2	6000	2	2	2	27.3572	0			2011-06-08	2016-06-13	0		2016-06-13			2016-06-13	61.0667	0		0	2	2011	60	SD
153	2		0	1	1	0	0	1	0	0	4	≥70	5	39.0727	13.7	1	1	4	2	0	0	2	6000	3	3	1	39.0727	0			2011-06-29	2012-08-13	2	2012-08-13	2012-08-13			2012-06-12	11.6333	1	1	0	2	2011	80	PD
156	2		0	1	1	0	0	0	0	0	2	≥70	5	24.2102	26.5	1	0	2	4	1	0	4	5800	3	3	1	24.2102	0			2011-10-12	2013-12-15	2	2013-12-15	2013-12-15			2013-08-28	22.8667	1	0	0	2	2011	80	PR
157	2		0	1	1	0	0	0	0	0	2	≥70	6.6	99.9404	6.96667	1	0	2	4	0	0	4	6000	3	3	1	99.9404	0			2011-10-19	2012-05-15	2	2012-05-15	2012-05-15			2012-05-15	6.96667	1	0	0	2	2011	80	PR
159	2		0	0	0	0	0	0	0	0	1	≥70	5	46.1	88.4667	1	1	3	2	0	0	2	6000	1	1	1	46.1	0		0	2003-09-29	2011-01-04	2	2011-01-04	2011-01-04			2008-01-01	51.8333	1	1	0	2	2003	90	1
160	2		0	1	1	0	0	0	0	0	1	≥70	7.3	120	64.5	1	4	3	2	0	0	2	6000	1	1	1	120	0		0	2004-01-13	2009-05-01	2	2009-05-01	2009-05-01			2009-05-01	64.5	0	4	0	2	2004	80	1
161	2		0	0	0	0	0	0	0	0	1	≥70	9	93	61.0667	1	2	3	4	0	0	4	6400	1	1	1	93	0		0	2004-02-24	2009-03-01	2	2009-03-01	2009-03-01			2009-03-01	61.0667	1	2	0	2	2004	90	1
162	2		0	0	0	0	0	0	0	0	2	≥70	4	21.89	10.4	1	1	4	2	0	0	2	7000	1	1	1	21.89	0		0	2004-08-23	2005-07-01	2	2005-07-01	2005-07-01			2004-10-01	1.3	1	1	0	2	2004	90	2
163	2		0	0	0	0	0	0	0	0	1	≥70	5	75.5	76.5333	1	0	4	4	0	0	4	6400	1	1	1	75.5	0		0	2004-09-20	2011-01-03	2	2011-01-03	2011-01-03					1	0	0	2	2004	90	1
164	2		0	2	0	0	0	0	0	0	2	≥70	5	70.11	7.16667	1	1	3	4	0	0	4	6300	1	1	1	70.11	0		0	2004-09-28	2005-05-01	2	2005-05-01	2005-05-01					1		0	2	2004	70	2
165	2		0	0	0	0	0	0	0	0	1	≥70	4	59.13	5.03333	1	1	3	4	0	0	4	6600	1	1	1	59.13	0		0	2004-10-01	2005-03-01	4	2005-03-01	2005-03-01			2005-03-01	5.03333	1	1	0	2	2004	90	1
166	2		0	1	0	0	0	1	0	0	2	≥70	6	98.38	124.733	0		4	3	1	0	4	6400	1	1	1	98.38	0		0	2004-11-02	2015-01-31	1		2015-01-31			2015-01-31	124.733	0		0	2	2004	80	2
167	2		0	0	0	0	0	0	0	0	2	≥70	4	45.85	7.56667	1	4	3	4	0	0	4	6600	1	1	1	45.85	0		0	2004-12-17	2005-08-01	2	2005-08-01	2005-08-01					1	4	0	2	2004	90	2
168	2		0	0	0	0	0	0	0	0	1	≥70	6.9	51.44	33.4667	1	1	4	2	1	0	3	6400	1	1	1	51.44	0		0	2004-12-31	2007-10-01	2	2007-10-01	2007-10-01			2007-10-01	33.4667	1	1	0	2	2004	90	1
169	2		0	0	0	1	0	0	0	0	2	≥70	5.1	29.9	11.0333	1	4	3	4	1	0	4	6600	1	1	1	29.9	0		0	2005-02-04	2006-01-01	2	2006-01-01	2006-01-01					1	4	0	2	2005	90	2
170	2		0	1	0	0	0	0	0	0	2	≥70	3.5	29.85	22.6667	1	2	4	2	0	0	2	6000	1	1	1	29.85	0		0	2005-02-20	2007-01-01	2	2007-01-01	2007-01-01			2007-01-01	22.6667	1	2	0	2	2005	80	2
171	2		0	0	0	0	0	0	0	0	3	≥70	4	17.54	28.1667	1	1	2	4	0	0	4	6000	1	1	1	17.54	0		0	2005-03-08	2007-07-01	2	2007-07-01	2007-07-01			2007-07-01	28.1667	1	1	0	2	2005	90	3
172	2		0	0	0	0	0	0	0	0	2	≥70	4	29.85	39.2667	1	4	3	4	0	0	4	6660	1	1	1	29.85	0		0	2005-03-11	2008-06-01	4	2008-06-01	2008-06-01			2008-06-01	39.2667	0	4	0	2	2005	90	2
173	2		0	2	0	0	0	0	0	0	2	≥70	4	74.56	9.4	1	2	3	3	1	0	4	6000	1	1	1	74.56	0		0	2005-03-25	2006-01-01	2	2006-01-01	2006-01-01			2005-11-01	7.36667	1	2	0	2	2005	70	2
174	2		0	1	1	0	0	0	0	0	2	≥70	7	14.11	120	0		3	2	0	0	2	6200	1	1	1	14.11	0		0	2005-03-24	2015-01-31	1		2015-01-31			2015-01-31	120	0		0	2	2005	80	2
175	2		0	1	0	0	0	0	0	0	1	≥70	3.1	34.49	59.7333	1	2	3	4	0	0	4	6600	1	1	1	34.49	0		0	2005-04-04	2010-03-01	2	2010-03-01	2010-03-01			2008-01-01	33.4	1	2	0	2	2005	80	1
176	2		0	0	1	0	0	0	0	0	2	≥70	5	75.11	8	1	1	3	4	1	1	5	6600	2	2	2	75.11	0		0	2006-04-28	2015-01-31	1		2015-01-31			2015-01-31	106.667	0		0	2	2006	90	2
177	2		0	1	1	0	0	1	0	0	2	≥70	5	46.82	53	1	1	2	4	1	0	4	6600	1	1	1	46.82	0		0	2006-05-25	2010-10-01	2	2010-10-01	2010-10-01			2008-09-01	27.6667	1	1	0	2	2006	80	2
178	2		0	1	0	1	0	0	0	0	2	≥70	2	20.71	42.3667	1	2	3	4	1	0	4	6400	1	1	1	20.71	0		0	2006-06-09	2009-12-01	2	2009-12-01	2009-12-01			2009-05-01	35.2333	1	2	0	2	2006	80	2
179	2		0	0	0	0	0	0	0	0	2	≥70	9	63.07	17.0667	1	2	2	4	1	0	4	6400	1	1	1	63.07	0		0	2006-07-07	2007-12-01	2	2007-12-01	2007-12-01			2007-10-01	15.0333	1	2	0	2	2006	90	2
180	2		0	0	1	1	0	0	0	0	2	≥70	2	15.25	29.3667	1	2	3	3	1	0	4	6000	1	1	1	15.25	0		0	2006-07-04	2008-12-01	2	2008-12-01	2008-12-01			2008-05-01	22.2333	1	2	0	2	2006	90	2
181	0	3	2	0	0	0	1	0	0	0	2	≥70	3	41.6	21.5333	1	1	2	4	1	0	4	6000	1	1	1	41.6	1	3	2	2006-08-25	2008-06-01	2	2008-06-01	2008-06-01			2008-06-01	21.5333	1	1	0	0	2006	90	2
182	0	3	2	0	0	0	1	0	0	0	2	≥70	6	30.64	39.5	1	2	2	4	0	0	4	6000	1	1	1	30.64	1	3	2	2006-10-04	2010-01-01	2	2010-01-01	2010-01-01			2007-01-01	2.96667	1	2	0	0	2008	90	2
183	0	19	1	0	0	0	0	0	0	0	2	≥70	6	52.24	14.4333	1	2	2	4	1	1	5	6200	1	1	1	52.24	1	19	1	2006-08-25	2007-11-01	2	2007-11-01	2007-11-01			2007-11-01	14.4333	1	2	0	0	2006	90	2
184	2		0	2	0	1	0	1	0	0	2	≥70	5	49.48	101.533	0		3	2	1	0	3	6400	1	1	1	49.48	0		0	2006-09-29	2015-01-31	1		2015-01-31		4	2015-01-31	101.533	0		0	2	2006	70	2
185	2		0	0	0	0	1	0	0	0	1	≥70	4	42.92	31.6	1	1	3	4	1	0	4	6000	1	1	1	42.92	0		0	2006-10-27	2009-06-01	2	2009-06-01	2009-06-01			2008-09-01	22.5	1	1	0	2	2006	90	1
186	0	19	2	1	0	0	0	0	0	0	2	≥70	6	109	12.6667	1	1	2	4	1	0	4	6000	1	1	1	109	1	19	2	2006-11-16	2007-12-01	2	2007-12-01	2007-12-01			2007-12-01	12.6667	1	1	0	0	2006	80	2
187	0	19	2	1	1	0	0	0	0	0	2	≥70	8	55.22	27.8667	1	1	3	3	1	0	4	6000	1	1	1	55.22	1	19	2	2006-11-16	2009-03-01	4	2009-03-01	2009-03-01			2009-03-01	27.8667	1	1	0	0	2006	80	2
188	2		0	2	0	1	0	0	0	0	1	≥70	13	19.04	50.0333	1	4	4	4	0	0	4	6000	1	1	1	19.04	0		0	2006-11-22	2011-01-01	4	2011-01-01	2011-01-01			2011-01-01	50.0333	0	4	0	2	2006	70	1
189	2		0	0	0	0	0	0	0	0	2	≥70	5	35.5	70.1	0		3	3	1	0	4	6600	2	2	2	35.5	0		0	2006-12-29	2012-10-01	1		2012-10-01	2012-10-01	2	2012-10-01	70.1	0		0	2	2006	90	2
190	2		0	1	0	0	1	0	0	0	2	≥70	2	8.8	47.4667	0		2	3	1	0	4	6000	1	1	1	8.8	0		0	2007-02-07	2011-01-01	1		2011-01-01	2011-01-01	2	2011-01-01	47.4667	0		0	2	2007	80	2
191	2		0	0	0	0	0	0	0	0	1	≥70	4	35.14	23.9667	1	2	3	3	1	0	4	6000	1	1	1	35.14	0		0	2007-03-13	2009-03-01	2	2009-03-01	2009-03-01			2009-03-01	23.9667	1	2	0	2	2007	90	1
192	2		0	2	1	0	0	0	0	0	2	≥70	4	34.16	10.7667	1	1	3	3	1	0	4	6000	1	1	1	34.16	0		0	2007-03-15	2008-02-01	2	2008-02-01	2008-02-01			2008-02-01	10.7667	1	1	0	2	2007	70	2
193	2		0	0	1	0	0	0	0	0	3	≥70	5.6	107.66	30.9667	1	1	4	4	1	0	4	6400	1	1	1	107.66	0		0	2007-04-17	2009-11-01	2	2009-11-01	2009-11-01			2009-10-01	29.9333	1	1	0	2	2007	90	3
194	2		0	1	0	0	0	0	0	0	2	≥70	2	25.77	26.6	1	1	3	4	1	0	4	6000	1	1	1	25.77	0		0	2007-04-25	2009-07-01	2	2009-07-01	2009-07-01			2009-07-01	26.6	1	1	0	2	2007	80	2
195	2		0	0	0	0	1	0	0	0	2	≥70	3	11.24	44.8333	0		2	4	0	0	4	5800	1	1	1	11.24	0		0	2007-04-27	2011-01-01	1		2011-01-01	2011-01-01	2	2011-01-01	44.8333	0		0	2	2007	90	2
196	2		0	0	0	0	0	0	0	0	2	≥70	6	91.81	94.5	0		3	4	1	0	4	6000	2	2	2	91.81	0		0	2007-04-28	2015-01-31	1		2015-01-31			2015-01-31	94.5	0		0	2	2007	90	2
197	2		0	0	0	0	0	1	0	0	1	≥70	4	32.09	93.6333	0		1	3	1	0	4	6000	1	1	1	32.09	0		0	2007-05-24	2015-01-31	1		2015-01-31			2015-01-31	93.6333	0		0	2	2007	90	1
198	2		0	0	0	0	0	0	1	0	2	≥70	5	82.11	6.23333	1	1	4	4	1	0	4	6400	1	1	1	82.11	0		0	2007-05-28	2007-12-01	2	2007-12-01	2007-12-01			2007-12-01	6.23333	1	1	0	2	2007	90	2
199	2		0	1	1	1	0	0	0	0	2	≥70	5.9	34.65	92.9333	0		1	4	0	0	4	6000	1	1	1	34.65	0		0	2007-06-14	2015-01-31	1		2015-01-31			2015-01-31	92.9333	0		0	2	2007	80	2
200	2		0	1	0	0	0	0	0	0	1	≥70	5	39.93	11.5333	1	1	3	4	0	1	5	6000	1	1	1	39.93	0		0	2007-06-21	2008-06-01	2	2008-06-01	2008-06-01			2008-06-01	11.5333	1	1	0	2	2007	80	1
201	2		0	0	1	0	0	0	0	0	2	≥70	7	81.58	17.5	1	1	3	4	1	0	4	6400	1	1	1	81.58	0		0	2007-06-25	2008-12-01	2	2008-12-01	2008-12-01			2008-06-01	11.4	1	1	0	2	2007	90	2
202	2		0	0	0	0	0	0	0	0	2	≥70	4	18.04	18.0667	1	2	2	4	0	0	4	6200	1	1	1	18.04	0		0	2007-07-09	2009-01-01	2	2009-01-01	2009-01-01			2008-06-01	10.9333	1	2	0	2	2007	90	2
203	0	19	2	0	0	0	0	0	0	0	1	≥70	3	26.26	78.8667	1	1	2	4	0	0	4	6000	1	1	1	26.26	1	19	2	2007-07-11	2014-01-01	2	2014-01-01	2014-01-01			2014-01-01	78.8667	1	1	0	0	2007	90	1
204	2		0	0	1	0	0	0	0	0	2	≥70	2	27.68	55.2667	1	1	3	3	1	0	4	6000	1	1	1	27.68	0		0	2007-07-19	2012-02-01	2	2012-02-01	2012-02-01			2011-01-01	42.0667	1	1	0	2	2007	90	2
205	2		0	0	0	0	0	0	0	0	2	≥70	4	165.42	37.8667	1	1	4	4	0	0	4	6400	1	1	1	165.42	0		0	2007-08-22	2010-10-01	2	2010-10-01	2010-10-01			2010-07-01	34.8	1	1	0	2	2007	90	2
206	2		0	0	0	1	0	0	0	0	2	≥70	5	18.18	15.5667	1	1	3	4	1	0	4	6000	1	1	1	18.18	0		0	2007-08-22	2008-12-01	2	2008-12-01	2008-12-01			2008-10-01	13.5333	1	1	0	2	2007	90	2
207	2		0	0	0	0	0	0	0	0	1	≥70	5	43	23.8333	1	5	2	4	1	0	4	6400	1	1	1	43	0		0	2007-09-17	2009-09-01	4	2009-09-01	2009-09-01			2009-04-01	18.7333	1	5	0	2	2007	90	1
208	2		0	1	0	0	0	0	0	0	2	≥70	3	48.44	89.5333	0		2	4	1	0	4	6000	1	1	1	48.44	0		0	2007-09-24	2015-01-31	1		2015-01-31			2015-01-31	89.5333	0		0	2	2007	80	2
209	2		0	0	0	0	0	0	0	0	1	≥70	4	23.6	46.3	1	1	3	4	0	0	4	6000	1	1	1	23.6	0		0	2007-10-12	2011-08-01	2	2011-08-01	2011-08-01			2011-08-01	46.3	1	1	0	2	2007	90	1
210	2		0	2	0	0	0	0	0	0	2	≥70	4	65.98	18.1	1	1	3	4	1	0	4	6000	1	1	1	65.98	0		0	2007-11-05	2009-05-01	2	2009-05-01	2009-05-01			2009-05-01	18.1	1	1	0	2	2007	70	2
211	2		0	1	1	0	0	0	0	0	1	≥70	4	40.16	88.0333	0		3	4	1	0	4	6400	1	1	1	40.16	0		0	2007-11-08	2015-01-31	1		2015-01-31			2015-01-31	88.0333	0		0	2	2007	80	1
212	2		0	0	0	0	0	0	0	0	2	≥70	3	27.8	88.1	0		2	4	0	0	4	6000	1	1	1	27.8	0		0	2007-11-06	2015-01-31	1		2015-01-31			2015-01-31	88.1	0		0	2	2007	90	2
213	2		0	0	1	0	0	0	0	0	1	≥70	2	19.15	88.0667	0		2	4	1	0	4	6000	1	1	1	19.15	0		0	2007-11-07	2015-01-31	1		2015-01-31			2015-01-31	88.0667	0		0	2	2007	90	1
214	2		0	0	0	0	0	0	0	0	2	≥70	6	28.69	73.9333	1	2	3	4	1	0	4	6000	1	1	1	28.69	0		0	2007-12-06	2014-01-01	2	2014-01-01	2014-01-01			2014-01-01	73.9333	1	2	0	2	2007	90	2
215	2		0	0	0	0	1	0	0	0	2	≥70	5	27.96	80.4	1	2	3	4	1	0	4	5800	1	1	1	27.96	0		0	2007-12-24	2014-08-01	2	2014-08-01	2014-08-01			2013-11-01	71.3	1	2	0	2	2007	90	2
216	2		0	1	0	0	1	0	0	0	1	≥70	2	14.5	1.56667	1	1	4	3	0	0	2	6400	1	1	1	14.5	0		0	2008-01-14	2008-03-01	2	2008-03-01	2008-03-01			2008-03-01	1.56667	1	1	0	2	2008	80	1
217	2		0	1	1	0	0	0	1	0	3	≥70	3.4	35.02	23.9333	1	1	3	3	1	0	4	5800	1	1	1	35.02	0		0	2008-02-14	2010-02-01	4	2010-02-01	2010-02-01			2009-10-01	19.8333	1	1	0	2	2008	80	3
218	2		0	0	1	0	0	0	0	0	1	≥70	2.5	18.96	20.5667	1	2	3	3	0	0	2	6400	1	1	1	18.96	0		0	2008-01-23	2009-10-01	2	2009-10-01	2009-10-01			2009-10-01	20.5667	1	2	0	2	2008	90	1
219	2		0	0	1	0	1	0	0	0	1	≥70	5	24.74	26.7333	1	4	3	3	1	0	4	6000	2	2	2	24.74	0		0	2008-02-19	2010-05-01	2	2010-05-01	2010-05-01			2010-02-01	23.7667	1	4	0	2	2008	90	1
220	2		0	1	1	1	0	1	0	0	1	≥70	3	80.65	13.5667	1	1	4	4	0	0	4	6400	1	1	1	80.65	0		0	2008-02-19	2009-04-01	2	2009-04-01	2009-04-01			2008-11-01	8.53333	1	1	0	2	2008	80	1
221	2		0	0	0	0	0	0	0	0	2	≥70	4	28.29	8.5	1	1	3	4	0	0	4	6400	1	1	1	28.29	0		0	2008-02-20	2008-11-01	2	2008-11-01	2008-11-01			2008-07-01	4.4	1	1	0	2	2008	90	2
223	2		0	0	1	0	0	0	0	0	1	≥70	11	41.05	12.4667	1	2	4	4	1	0	4	5400	2	2	2	41.05	0		0	2008-02-21	2009-03-01	2	2009-03-01	2009-03-01			2009-03-01	12.4667	1	2	0	2	2008	90	1
224	0	19	2	0	0	0	0	0	0	0	2	≥70	5	28.32	21.4667	1	1	3	3	1	0	4	6000	2	2	2	28.32	1	19	2	2008-02-26	2009-12-01	2	2009-12-01	2009-12-01			2009-12-01	21.4667	1	1	0	0	2008	90	2
225	2		0	0	1	0	0	0	0	0	2	≥70	4	34.41	10.2667	1	1	3	4	1	0	4	6000	1	1	1	34.41	0		0	2008-02-28	2009-01-01	2	2009-01-01	2009-01-01			2009-01-01	15.3	1	1	0	2	2008	90	2
226	2		0	0	0	0	0	0	0	0	2	≥70	6.5	77.41	23.4667	1	1	2	4	1	0	4	6400	1	1	1	77.41	0		0	2008-02-28	2010-02-01	2	2010-02-01	2010-02-01			2009-12-01	21.4	1	1	0	2	2008	90	2
227	2		0	0	0	0	0	0	0	0	2	≥70	3	24.24	84	0		2	3	1	0	4	5600	1	1	1	24.24	0		0	2008-03-08	2015-01-31	1		2015-01-31			2015-01-31	84	0		0	2	2008	90	2
228	2		0	0	0	0	0	0	0	0	1	≥70	5	30.25	72.7333	1	2	4	3	1	0	4	6000	2	2	2	30.25	0		0	2008-03-10	2014-03-01	2	2014-03-01	2014-03-01			2014-03-01	72.7333	1	2	0	2	2008	90	1
229	2		0	0	1	1	0	0	0	0	2	≥70	5	95.26	13.9667	1	4	3	4	1	0	4	6000	2	2	2	95.26	0		0	2008-03-08	2009-05-01	2	2009-05-01	2009-05-01			2009-05-01	13.9667	1	4	0	2	2008	90	2
230	2		0	0	0	0	0	0	0	0	2	≥70	7.8	51.01	58.5667	1	2	2	3	1	0	4	5760	1	1	1	51.01	0		0	2008-03-11	2013-01-01	2	2013-01-01	2013-01-01			2009-04-01	12.8667	1	2	0	2	2008	90	2
231	0	3	2	0	0	0	0	0	0	0	3	≥70	7.2	128.37	2.83333	1	1	3	4	1	0	4	6000	1	1	1	128.37	1	3	2	2008-03-08	2008-06-01	2	2008-06-01	2008-06-01			2008-06-01	2.83333	1	1	0	0	2008	90	3
232	2		0	0	0	0	0	0	0	0	2	≥70	6	86.52	83.8	0		3	4	1	0	4	6000	1	1	1	86.52	0		0	2008-03-14	2015-01-31	1		2015-01-31			2015-01-31	83.8	0		0	2	2008	90	2
233	2		0	1	1	1	0	0	0	0	2	≥70	5	83.12	83.6667	0		4	4	1	0	4	6000	1	1	1	83.12	0		0	2008-03-18	2015-01-31	1		2015-01-31			2009-03-01	11.6	1	1	0	2	2008	80	2
234	2		0	0	0	0	0	0	0	0	2	≥70	5	28.03	55.3333	0		2	4	1	0	4	6400	2	2	2	28.03	0		0	2008-03-16	2012-10-01	1		2012-10-01	2012-10-01	2	2012-10-01	55.3333	0		0	2	2008	90	2
235	2		0	0	0	0	0	0	0	0	2	≥70	3.5	17.97	11.3667	1	4	3	4	0	0	4	6000	1	1	1	17.97	0		0	2008-03-25	2009-03-01	2	2009-03-01	2009-03-01			2009-01-01	9.4	1	4	0	2	2008	90	2
236	2		0	0	1	0	0	1	0	0	2	≥70	6	98.07	22.5	1	3	4	4	0	0	4	6000	1	1	1	98.07	0		0	2008-03-28	2010-02-01	2	2010-02-01	2010-02-01			2009-02-01	10.3333	1	3	0	2	2008	90	2
237	0	19	2	0	1	1	0	0	0	0	1	≥70	3	51.3	4.06667	1	1	3	4	1	0	4	6000	2	2	2	51.3	1	19	2	2008-04-01	2008-08-01	2	2008-08-01	2008-08-01			2008-08-01	4.06667	1	1	0	0	2008	90	1
238	0	3	1	0	0	1	0	1	0	0	2	≥70	3	11.65	70.0667	1	4	4	2	0	0	2	5400	1	1	1	11.65	1	3	1	2008-03-31	2014-01-01	2	2014-01-01	2014-01-01			2010-03-01	23.3333	1	4	0	0	2008	90	2
239	2		0	0	0	0	0	1	0	0	2	≥70	3	47.23	9.96667	1	2	3	4	1	0	4	6000	1	1	1	47.23	0		0	2008-04-08	2009-02-01	2	2009-02-01	2009-02-01			2009-02-01	9.96667	1	2	0	2	2008	90	2
240	0	3	1	0	0	0	0	0	0	0	2	≥70	5	31.06	62.2	1	3	3	4	1	0	4	6000	2	2	2	31.06	1	3	1	2008-04-22	2013-06-01	2	2013-06-01	2013-06-01			2012-03-01	46.9667	1	3	0	0	2008	90	2
241	2		0	0	0	0	0	0	0	0	1	≥70	3	43.66	7.03333	1	2	3	3	1	0	4	6000	2	2	2	43.66	0		0	2008-05-04	2008-12-01	2	2008-12-01	2008-12-01			2008-12-01	7.03333	1	2	0	2	2008	90	1
242	2		0	0	0	0	0	0	0	0	1	≥70	6	230.71	3.3	1	1	4	3	0	0	2	6000	1	1	1	230.71	0		0	2008-04-24	2008-08-01	2	2008-08-01	2008-08-01			2008-08-01	3.3	1	1	0	2	2008	90	1
243	2		0	0	0	0	0	1	0	0	2	≥70	5	32.81	56.0333	1	1	2	3	0	0	2	6000	1	1	1	32.81	0		0	2008-04-25	2012-12-01	2	2012-12-01	2012-12-01			2010-05-01	24.5333	1	1	0	2	2008	90	2
244	2		0	1	0	0	1	0	0	0	1	≥70	4	40.35	18.4	1	1	3	3	1	0	4	6200	1	1	1	40.35	0		0	2008-04-28	2009-11-01	4	2009-11-01	2009-11-01			2009-11-01	18.4	1	1	0	2	2008	80	1
245	2		0	0	0	0	0	0	0	0	2	≥70	2	99.98	11.0667	1	2	3	4	1	0	4	6000	1	1	1	99.98	0		0	2008-05-04	2009-04-01	2	2009-04-01	2009-04-01			2009-04-01	11.0667	1	2	0	2	2008	90	2
246	2		0	0	0	0	0	0	0	0	2	≥70	3	16.93	11.0333	1	1	2	4	1	0	4	6000	1	1	1	16.93	0		0	2008-05-05	2009-04-01	2	2009-04-01	2009-04-01			2009-04-01	11.0333	1	1	0	2	2008	90	2
247	2		0	0	0	0	0	0	0	0	2	≥70	4	24.22	68.8333	1	2	2	4	0	0	4	6000	1	1	1	24.22	0		0	2008-05-07	2014-01-01	4	2014-01-01	2014-01-01			2014-01-01	68.8333	1	2	0	2	2008	90	2
248	2		0	0	1	0	0	0	0	0	3	≥70	8	24.11	53.5	1	0	3	2	0	0	2	6000	1	1	1	24.11	0		0	2008-05-12	2012-10-03	2	2012-10-03	2012-10-03					1	0	0	2	2008	90	3
249	2		0	0	1	0	0	0	0	0	3	≥70	8	24.11	61.5333	1	0	3	3	0	0	2	6000	1	1	1	24.11	0		0	2008-05-12	2013-06-01	2	2013-06-01	2013-06-01			2013-06-01	61.5333	1	0	0	2	2008	90	3
250	0	19	1	2	0	0	0	0	0	0	2	≥70	7	33.59	11.8	1	1	4	4	1	0	4	6000	1	1	1	33.59	1	19	1	2008-05-12	2009-05-01	2	2009-05-01	2009-05-01			2009-03-01	9.76667	1	1	0	0	2008	70	2
251	0	19	1	0	0	0	0	0	0	0	2	≥70	6	61.99	81.6	0		3	4	1	0	4	6200	1	1	1	61.99	1	19	1	2008-05-19	2015-01-31	1		2015-01-31			2015-01-31	81.6	0		0	0	2008	90	2
252	2		0	0	0	0	0	0	0	0	2	≥70	2	51.17	3.63333	1	5	3	4	1	0	4	6000	1	1	1	51.17	0		0	2008-05-15	2008-09-01	5	2008-09-01	2008-09-01			2008-09-01	3.63333	0	5	0	2	2008	90	2
253	2		0	1	0	0	0	0	0	0	1	≥70	5	20.46	69.5667	1	1	4	3	1	0	4	6000	1	1	1	20.46	0		0	2008-05-16	2014-02-01	2	2014-02-01	2014-02-01			2014-02-01	69.5667	1	1	0	2	2008	80	1
254	2		0	1	0	0	0	0	0	0	2	≥70	4	33.21	8.46667	1	2	3	3	1	0	4	6000	1	1	1	33.21	0		0	2008-05-23	2009-02-01	2	2009-02-01	2009-02-01			2009-02-01	8.46667	1	2	0	2	2008	80	2
255	2		0	0	1	0	0	0	0	0	2	≥70	5	37.72	62.5333	1	2	4	4	0	0	4	6000	1	1	1	37.72	0		0	2008-06-12	2013-08-01	2	2013-08-01	2013-08-01			2013-08-01	62.5333	1	2	0	2	2008	90	2
256	2		0	1	0	0	1	0	0	0	1	≥70	3	36.87	80.6667	0		4	3	1	0	4	6200	1	1	1	36.87	0		0	2008-06-16	2015-01-31	1		2015-01-31			2015-01-31	80.6667	0		0	2	2008	80	1
257	2		0	0	0	0	0	0	0	0	2	≥70	6	49.01	80.4	0		3	3	1	0	4	6000	1	1	1	49.01	0		0	2008-06-24	2015-01-31	1		2015-01-31			2015-01-31	80.4	0		0	2	2008	90	2
258	2		0	0	1	0	0	0	0	0	1	≥70	4.5	48.5	16.4667	1	4	3	4	1	0	4	6000	1	1	1	48.5	0		0	2008-10-23	2010-03-01	2	2010-03-01	2010-03-01					1	4	0	2	2008	90	1
259	2		0	0	0	0	0	0	0	0	2	≥70	9	69.42	66.9	1	2	3	4	1	0	4	5800	1	1	1	69.42	0		0	2008-07-04	2014-01-01	2	2014-01-01	2014-01-01			2010-06-01	23.2333	1	2	0	2	2008	90	2
260	2		0	0	0	0	0	0	0	0	2	≥70	4	51.79	5.06667	1	1	4	3	1	0	4	6400	1	1	1	51.79	0		0	2008-07-02	2008-12-01	2	2008-12-01	2008-12-01			2008-12-01	5.06667	1	1	0	2	2008	90	2
261	2		0	0	0	0	0	0	0	0	2	≥70	4	36.27	19.3	1	2	3	3	1	0	4	6000	1	1	1	36.27	0		0	2008-07-02	2010-02-01	2	2010-02-01	2010-02-01			2010-02-01	19.3	1	2	0	2	2008	90	2
262	2		0	0	0	0	0	0	0	0	1	≥70	3	32.8	6.23333	1	2	3	3	1	0	4	6000	1	1	1	32.8	0		0	2008-07-29	2009-02-01	2	2009-02-01	2009-02-01			2009-02-01	6.23333	1	2	0	2	2008	90	1
263	2		0	0	0	0	0	0	0	0	2	≥70	6	59.49	8.2	1	1	3	4	0	0	4	6600	1	1	1	59.49	0		0	2008-07-29	2009-04-01	2	2009-04-01	2009-04-01			2009-04-01	8.2	1	1	0	2	2008	90	2
264	2		0	0	0	0	0	0	0	0	2	≥70	6	54.2	7.1	1	1	4	4	0	0	4	6000	1	1	1	54.2	0		0	2008-07-31	2009-03-01	2	2009-03-01	2009-03-01			2009-03-01	7.1	1	1	0	2	2008	90	2
265	2		0	1	0	0	0	0	0	0	1	≥70	7	69.11	78.9667	0		3	4	1	0	4	6000	1	1	1	69.11	0		0	2008-08-06	2015-01-31	1		2015-01-31			2015-01-31	78.9667	0		0	2	2008	80	1
266	2		0	0	0	0	0	0	0	0	2	≥70	6	30.75	58.3333	1	0	3	4	0	0	4	6400	1	1	1	30.75	0		0	2008-08-16	2013-06-01	2	2013-06-01	2013-06-01			2013-06-01	58.3333	1	0	0	2	2008	90	2
267	0	19	2	0	1	0	0	0	0	0	1	≥70	3	33.8	78.5667	1	4	4	3	1	0	4	6000	1	1	1	33.8	1	19	2	2008-08-18	2015-01-31	2	2015-01-31	2015-01-31			2014-01-01	65.4	1	4	0	0	2008	90	1
268	2		0	0	1	0	0	0	0	0	1	≥70	8	77.47	8.8	1	1	3	2	1	0	3	6000	1	1	1	77.47	0		0	2010-03-12	2010-12-01	2	2010-12-01	2010-12-01			2010-12-01	8.8	1	1	0	2	2010	90	1
269	2		0	0	1	0	0	0	0	0	2	≥70	3	24.18	14.3	1	4	3	4	1	0	4	6000	1	1	1	24.18	0		0	2008-08-29	2009-11-01	2	2009-11-01	2009-11-01					1	4	0	2	2008	90	2
270	2		0	0	0	1	0	0	0	0	2	≥70	6	46.36	69.6333	1	1	4	4	0	0	4	5400	1	1	1	46.36	0		0	2008-09-11	2014-06-01	2	2014-06-01	2014-06-01			2009-09-01	11.8333	1	1	0	2	2008	90	2
271	2		0	0	0	0	0	1	0	0	3	≥70	8.7	42.2	42.5333	1	4	2	4	1	0	4	6000	1	1	1	42.2	0		0	2008-10-03	2012-04-01	2	2012-04-01	2012-04-01			2009-10-01	12.1	1	4	0	2	2008	90	3
272	2		0	0	0	1	0	0	0	0	2	≥70	7	34.62	21	1	4	3	4	0	0	4	6000	1	1	1	34.62	0		0	2008-10-09	2010-07-01	2	2010-07-01	2010-07-01			2010-07-01	21	0	4	0	2	2008	90	2
273	2		0	0	1	1	1	0	0	0	1	≥70	5	106.06	76.7	0		4	3	1	0	4	6000	2	2	2	106.06	0		0	2008-10-13	2015-01-31	1		2015-01-31			2015-01-31	76.7	0		0	2	2008	90	1
274	2		0	0	0	0	0	0	0	0	2	≥70	5	81.95	34.7667	1	2	4	4	1	0	4	6400	1	1	1	81.95	0		0	2008-10-23	2011-09-01	2	2011-09-01	2011-09-01			2010-09-01	22.6	1	2	0	2	2008	90	2
275	2		0	2	0	0	0	0	0	0	2	≥70	7.8	87.99	50.8667	1	1	4	4	0	0	4	6120	1	1	1	87.99	0		0	2008-10-28	2013-01-01	2	2013-01-01	2013-01-01			2010-02-01	15.3667	1	1	0	2	2008	70	2
276	2		0	0	0	0	0	0	0	0	1	≥70	2	14.32	7.5	1	4	3	2	1	0	3	6400	1	1	1	14.32	0		0	2010-01-30	2010-09-12	2	2010-09-12	2010-09-12					1	4	0	2	2010	90	1
277	2		0	1	0	1	0	0	0	0	3	≥70	6.9	47.18	41.7333	1	1	3	4	0	0	4	6000	1	1	1	47.18	0		0	2005-10-27	2009-04-01	4	2009-04-01	2009-04-01			2009-04-01	41.7333	1	1	0	2	2008	80	3
278	2		0	1	0	1	0	0	0	0	2	≥70	4	42.57	11.8	1	1	3	4	1	0	4	6000	1	1	1	42.57	0		0	2008-11-12	2009-11-01	4	2009-11-01	2009-11-01			2009-11-01	11.8	1	1	0	2	2008	80	2
279	2		0	0	0	0	0	0	0	0	2	≥70	7	52.88	13.9667	1	1	3	4	1	0	4	6000	2	2	2	52.88	0		0	2008-12-09	2010-02-01	2	2010-02-01	2010-02-01			2009-12-01	11.9	1	1	0	2	2008	90	2
280	2		0	0	1	0	1	0	0	0	2	≥70	5	22.38	16.9	1	2	3	3	1	0	4	6400	1	1	1	22.38	0		0	2008-12-10	2010-05-01	2	2010-05-01	2010-05-01			2010-05-01	16.9	1	2	0	2	2008	90	2
281	2		0	0	1	0	0	0	0	0	2	≥70	4	115.23	56.3333	1	2	3	4	1	0	4	6000	1	1	1	115.23	0		0	2008-12-15	2013-08-01	2	2013-08-01	2013-08-01			2013-08-01	56.3333	1	2	0	2	2008	90	2
283	0	3	1	0	0	1	0	0	0	0	2	≥70	8	25.36	73.6333	0		4	3	0	0	2	6000	1	1	1	25.36	1	3	1	2009-01-14	2015-02-01	1		2015-02-01			2015-02-01	73.6333	0		0	0	2009	90	2
284	2		0	0	0	0	0	0	0	0	1	≥70	5	57.55	72.9	0		3	2	1	0	3	6000	2	2	2	57.55	0		0	2009-02-05	2015-02-01	1		2015-02-01			2015-02-01	72.9	0		0	2	2009	90	1
285	2		0	0	0	0	0	0	0	0	3	≥70	5	67.32	72.5333	0		3	4	1	0	4	6000	2	2	2	67.32	0		0	2009-02-16	2015-02-01	1		2015-02-01			2009-04-01	1.46667	1	2	0	2	2009	90	3
286	2		0	0	0	0	0	0	0	0	2	≥70	6	33.1	2.96667	1	5	3	4	1	1	5	6000	2	2	2	33.1	0		0	2009-02-27	2009-05-27	5	2009-05-27	2009-05-27			2009-05-27	2.96667	1	5	0	2	2009	90	2
287	2		0	0	1	0	0	0	0	0	2	≥70	6	29.63	71.8333	0		4	2	0	0	2	6600	2	2	2	29.63	0		0	2009-03-09	2015-02-01	1		2015-02-01			2015-02-01	71.8333	0		0	2	2009	90	2
288	2		0	0	1	0	0	0	0	0	2	≥70	6	99.95	34.4333	1	0	3	4	0	0	4	6200	1	1	1	99.95	0		0	2009-03-04	2012-01-01	2	2012-01-01	2012-01-01					1	0	0	2	2009	90	2
289	2		0	1	0	0	0	0	0	0	1	≥70	7.5	46.17	18.2	1	2	4	2	1	0	3	6000	1	1	1	46.17	0		0	2009-03-04	2010-09-01	2	2010-09-01	2010-09-01			2010-09-01	18.2	1	2	0	2	2009	80	1
290	2		0	0	1	0	0	0	0	0	2	≥70	6	56.8	3.5	1	2	4	4	1	0	4	6000	1	1	1	56.8	0		0	2009-03-18	2009-07-01	2	2009-07-01	2009-07-01			2009-07-01	3.5	1	2	0	2	2009	90	2
291	2		0	0	0	0	0	0	0	0	1	≥70	2	26.96	70.8667	0		1	4	0	0	4	6000	1	1	1	26.96	0		0	2009-04-07	2015-02-01	1		2015-02-01			2015-02-01	70.8667	0		0	2	2009	90	1
292	2		0	1	0	1	0	0	0	0	1	≥70	2	16.47	17.7333	1	5	3	2	1	0	3	6000	2	2	2	16.47	0		0	2009-05-18	2010-11-01	2	2010-11-01	2010-11-01			2010-03-01	9.56667	1	5	0	2	2009	80	1
293	2		0	1	1	0	0	0	0	0	1	≥70	3	56.35	2.46667	1	5	4	2	1	0	3	6000	2	2	2	56.35	0		0	2009-05-28	2009-08-10	2	2009-08-10	2009-08-10			2009-08-10	2.46667	0	5	0	2	2009	80	1
294	2		0	0	0	0	0	0	0	0	2	≥70	10	211.54	18.7667	1	1	3	4	0	0	4	6400	2	2	2	211.54	0		0	2009-06-15	2010-12-30	2	2010-12-30	2010-12-30			2010-12-30	18.7667	1	1	0	2	2009	90	2
295	2		0	0	0	0	0	0	0	0	2	≥70	7.1	71.99	21.2	1	3	3	2	1	0	3	6400	1	1	1	71.99	0		0	2009-06-03	2011-03-01	2	2011-03-01	2011-03-01			2011-03-01	21.2	1	3	0	2	2009	90	2
296	2		0	0	0	0	0	0	0	0	1	≥70	6	41.11	67.3667	0		3	4	1	0	4	6000	2	2	2	41.11	0		0	2009-07-21	2015-02-01	1		2015-02-01			2015-02-01	67.3667	0		0	2	2009	90	1
297	2		0	2	0	1	0	0	0	0	2	≥70	5	67.39	3.13333	1	2	4	2	1	0	3	6400	1	1	1	67.39	0		0	2009-08-10	2009-11-12	5	2009-11-12	2009-11-12			2009-11-12	3.13333	0	2	0	2	2009	70	2
298	2		0	0	1	0	0	0	0	0	1	≥70	3	11.61	66.7	0		2	2	1	0	3	6000	1	1	1	11.61	0		0	2009-08-10	2015-02-01	1		2015-02-01			2015-02-01	66.7	0		0	2	2009	90	1
299	2		0	1	1	1	1	1	0	0	1	≥70	9	57.16	66.6	0		4	2	1	0	3	6000	2	2	2	57.16	0		0	2009-08-13	2015-02-01	1		2015-02-01			2015-02-01	66.6	0		0	2	2009	80	1
300	2		0	0	0	0	0	0	0	0	1	≥70	3	19.69	54.9	1	1	2	2	0	0	2	6400	2	2	2	19.69	0		0	2009-08-27	2014-03-01	2	2014-03-01	2014-03-01					1	1	0	2	2009	90	1
301	2		0	0	0	0	1	0	0	0	1	≥70	3	31.42	22.4	1	2	3	4	1	0	4	6000	2	2	2	31.42	0		0	2009-08-28	2011-07-01	2	2011-07-01	2011-07-01			2011-01-01	16.3667	1	2	0	2	2009	90	1
302	2		0	0	1	0	0	0	0	0	1	≥70	6.9	94.38	23.8333	1	2	3	4	1	0	4	6000	1	1	1	94.38	0		0	2009-09-16	2011-09-01	2	2011-09-01	2011-09-01			2010-03-01	5.53333	1	2	0	2	2009	90	1
303	2		0	1	0	0	0	0	0	0	2	≥70	7.2	36.75	3.83333	1	1	3	2	1	0	3	6000	1	1	1	36.75	0		0	2009-10-12	2010-02-04	2	2010-02-04	2010-02-04			2010-02-04	3.83333	1	1	0	2	2009	80	2
304	2		0	0	0	0	0	0	0	0	2	≥70	2	36.3	23.7333	1	1	3	2	1	0	3	6400	1	1	1	36.3	0		0	2009-10-19	2011-10-01	2	2011-10-01	2011-10-01			2011-06-01	19.6667	1	1	0	2	2009	90	2
305	0	19	1	0	0	0	0	0	0	0	1	≥70	5	45.87	5.43333	1	1	2	2	1	1	5	5400	1	1	1	45.87	1	19	1	2009-10-20	2010-04-01	2	2010-04-01	2010-04-01			2010-02-01	3.46667	1	1	0	0	2009	90	1
306	2		0	0	0	0	0	0	0	0	1	≥70	2	18.97	15.5333	1	2	4	2	0	0	2	6400	1	1	1	18.97	0		0	2009-10-23	2011-02-01	2	2011-02-01	2011-02-01			2010-04-01	5.33333	1	2	0	2	2009	90	1
307	2		0	0	1	1	1	0	0	0	1	≥70	2	26.18	24.2	1	1	1	4	1	0	4	6000	2	2	2	26.18	0		0	2009-11-02	2011-10-29	2	2011-10-29	2011-10-29			2011-06-01	19.2	1	1	0	2	2009	90	1
308	2		0	0	1	0	0	0	0	0	1	≥70	4	16.16	62.6333	0		3	2	1	0	3	6000	1	1	1	16.16	0		0	2009-12-10	2015-02-01	0		2015-02-01			2015-02-01	62.6333	0		0	2	2009	90	1
309	2		0	0	1	0	0	0	0	0	2	≥70	3	18.15	18.4667	1	2	2	2	1	0	3	6400	2	2	2	18.15	0		0	2009-12-24	2011-07-01	2	2011-07-01	2011-07-01			2010-09-01	8.36667	1	2	0	2	2009	90	2
310	2		0	1	1	0	0	0	0	0	2	≥70	5	53.64	9.36667	1	1	4	2	0	1	5	6000	1	1	1	53.64	0		0	2009-12-24	2010-10-01	2	2010-10-01	2010-10-01			2010-07-20	6.93333	1	1	0	2	2009	80	2
311	2		0	0	0	0	0	0	0	0	2	≥70	8	42.11	7.56667	1	1	3	3	1	0	4	6000	1	1	1	42.11	0		0	2009-12-17	2010-08-01	2	2010-08-01	2010-08-01			2010-08-01	7.56667	1	1	0	2	2009	90	2
312	2		0	0	1	1	0	0	0	0	2	≥70	3	10.23	61.7	0		2	2	0	1	5	6400	1	1	1	10.23	0		0	2010-01-07	2015-02-01	1		2015-02-01			2015-02-01	61.7	0		0	2	2010	90	2
313	2		0	0	0	0	0	0	0	0	2	≥70	6	29.06	32.6667	1	2	3	4	1	0	4	5800	1	1	1	29.06	0		0	2010-01-06	2012-09-12	2	2012-09-12	2012-09-12			2012-02-01	25.2	1	2	0	2	2010	90	2
314	2		0	0	0	0	1	0	0	0	2	≥70	4	35.22	21.0667	1	3	4	2	0	0	2	5400	1	1	1	35.22	0		0	2010-01-07	2011-10-01	2	2011-10-01	2011-10-01			2010-09-01	7.9	1	3	0	2	2010	90	2
315	2		0	0	1	0	0	0	0	0	2	≥70	5.7	18.08	35	1	1	3	3	0	0	2	6200	1	1	1	18.08	0		0	2010-01-16	2012-12-01	2	2012-12-01	2012-12-01			2012-06-01	28.9	1	1	0	2	2010	90	2
316	2		0	0	0	0	0	0	0	0	3	≥70	3.7	60.36	44.7667	1	1	3	2	1	0	3	6000	1	1	1	60.36	0		0	2010-01-22	2013-09-26	4	2013-09-26	2013-09-26			2012-09-01	31.7667	1	1	0	2	2010	90	3
317	2		0	0	0	0	0	0	0	0	1	≥70	2	7.07	11.5667	1	4	3	1	1	0	3	6000	1	1	1	7.07	0		0	2010-02-02	2011-01-15	2	2011-01-15	2011-01-15					1	4	0	2	2010	90	1
318	2		0	0	0	0	0	0	0	0	2	≥70	10	57.54	12.4	1	1	4	2	1	0	3	6300	2	2	2	57.54	0		0	2010-02-02	2011-02-09	2	2011-02-09	2011-02-09			2011-02-01	12.1333	1	1	0	2	2010	90	2
319	2		0	1	1	0	0	1	0	0	2	≥70	7	41.34	60.7667	0		3	4	1	0	4	6200	1	1	1	41.34	0		0	2010-02-04	2015-02-01	1		2015-02-01			2015-02-01	60.7667	0		0	2	2010	80	2
320	2		0	0	0	0	0	0	0	0	2	≥70	3.2	30.3	16.0333	1	1	3	3	1	0	4	6000	1	1	1	30.3	0		0	2010-02-05	2011-06-01	2	2011-06-01	2011-06-01			2011-05-01	15	1	1	0	2	2010	90	2
321	2		0	0	0	0	1	1	0	0	2	≥70	5	46.38	14.0667	1	1	2	4	1	0	4	6000	2	2	2	46.38	0		0	2010-02-09	2011-04-07	4	2011-04-07	2011-04-07			2010-10-01	7.8	1	1	0	2	2010	90	2
322	2		0	0	1	0	1	0	0	0	2	≥70	5	14.39	5.96667	1	0	2	4	0	0	4	6200	1	1	1	14.39	0		0	2010-02-25	2010-08-23	2	2010-08-23	2010-08-23					1	0	0	2	2010	90	2
323	2		0	1	1	0	0	0	0	0	2	≥70	5	29.62	36.5	1	1	3	3	1	0	4	6400	1	1	1	29.62	0		0	2010-02-23	2013-02-22	2	2013-02-22	2013-02-22			2012-09-01	30.7	1	1	0	2	2010	80	2
324	2		0	0	0	0	0	0	0	0	2	≥70	5.1	22.29	8.7	1	1	3	4	0	0	4	6200	1	1	1	22.29	0		0	2010-03-08	2010-11-24	2	2010-11-24	2010-11-24			2010-09-01	5.9	1	1	0	2	2010	90	2
325	2		0	0	1	0	0	0	0	0	1	≥70	5	25.74	22.5667	1	4	2	3	1	0	4	6000	1	1	1	25.74	0		0	2010-03-08	2012-01-14	2	2012-01-14	2012-01-14			2011-09-01	18.0667	1	4	0	2	2010	90	1
326	2		0	0	0	0	0	0	0	0	2	≥70	4.7	22.21	5.86667	1	1	2	3	0	0	2	6000	1	1	1	22.21	0		0	2010-03-09	2010-09-01	2	2010-09-01	2010-09-01			2010-06-01	2.8	1	1	0	2	2010	90	2
327	2		0	0	0	0	0	0	0	0	2	≥70	5	26.3	18.9667	1	1	4	2	1	0	3	6000	1	1	1	26.3	0		0	2010-03-11	2011-10-01	2	2011-10-01	2011-10-01			2010-10-01	6.8	1	1	0	2	2010	90	2
329	2		0	0	0	0	0	0	0	0	2	≥70	4	18.67	30.4667	1	2	1	3	1	0	4	6400	2	2	2	18.67	0		0	2010-04-01	2012-10-01	2	2012-10-01	2012-10-01			2012-10-01	30.4667	1	2	0	2	2010	90	2
330	2		0	0	0	0	1	0	0	0	2	≥70	4.8	29.12	12.4667	1	1	3	2	1	0	3	6000	1	1	1	29.12	0		0	2010-04-08	2011-04-17	2	2011-04-17	2011-04-17			2011-02-01	9.96667	1	1	0	2	2010	90	2
331	2		0	0	1	0	0	0	0	0	2	≥70	6	54.44	13.8333	1	1	4	3	1	0	4	6000	1	1	1	54.44	0		0	2010-04-12	2011-06-01	2	2011-06-01	2011-06-01			2011-02-01	9.83333	1	1	0	2	2010	90	2
332	2		0	0	0	0	0	1	0	0	2	≥70	4	12.08	10.7333	1	1	3	2	1	0	3	6000	1	1	1	12.08	0		0	2010-04-13	2011-03-01	2	2011-03-01	2011-03-01			2010-08-01	3.66667	1	1	0	2	2010	90	2
333	2		0	1	0	0	0	0	0	0	2	≥70	7	139.9	38.9667	1	1	2	4	1	0	4	6000	2	2	2	139.9	0		0	2010-04-19	2013-07-01	2	2013-07-01	2013-07-01			2013-05-01	36.9333	1	1	0	2	2010	80	2
334	2		0	0	0	0	0	0	0	0	2	≥70	3	21.4	6.5	1	1	4	2	1	0	3	6000	1	1	1	21.4	0		0	2010-05-11	2010-11-22	2	2010-11-22	2010-11-22			2010-11-01	5.8	1	1	0	2	2010	90	2
335	2		0	0	1	0	1	0	0	0	1	≥70	7.8	21.32	57.9667	0		3	2	1	0	3	5400	1	1	1	21.32	0		0	2010-04-29	2015-02-01	1		2015-02-01			2015-02-01	57.9667	0		0	2	2010	90	1
336	2		0	1	1	1	0	0	0	0	3	≥70	9.6	31.95	8.53333	1	1	3	2	1	0	3	6000	1	1	1	31.95	0		0	2010-05-04	2011-01-15	4	2011-01-15	2011-01-15			2011-01-01	8.06667	1	1	0	2	2010	80	3
338	2		0	0	0	1	0	0	0	0	2	≥70	3	9.61	57.5	0		3	2	1	0	3	6400	1	1	1	9.61	0		0	2010-05-13	2015-02-01	1		2015-02-01			2010-10-01	4.7	1	1	0	2	2010	90	2
339	2		0	0	0	0	0	0	0	0	2	≥70	5	41.72	19.2333	1	1	3	4	1	0	4	6000	1	1	1	41.72	0		0	2010-05-17	2011-12-15	2	2011-12-15	2011-12-15			2011-12-01	18.7667	1	1	0	2	2010	90	2
340	2		0	0	1	0	0	0	0	0	2	≥70	3	21.5	23.5667	1	1	4	2	1	0	3	5800	1	1	1	21.5	0		0	2010-05-17	2012-04-23	2	2012-04-23	2012-04-23			2011-10-01	16.7333	1	1	0	2	2010	90	2
341	2		0	1	1	0	0	0	0	0	2	≥70	6	42.84	25.8	1	2	3	2	1	0	3	6000	2	2	2	42.84	0		0	2010-05-19	2012-07-01	2	2012-07-01	2012-07-01			2012-06-01	24.8	1	2	0	2	2010	80	2
342	2		0	0	1	0	0	0	0	0	2	≥70	2	9.58	25.6	1	1	4	4	1	0	4	6000	1	1	1	9.58	0		0	2010-05-25	2012-07-01	2	2012-07-01	2012-07-01			2012-05-01	23.5667	1	1	0	2	2010	90	2
343	2		0	0	1	0	0	0	0	0	1	≥70	4	18.17	9.26667	1	1	3	2	1	0	3	6000	1	1	1	18.17	0		0	2010-05-27	2011-03-01	2	2011-03-01	2011-03-01			2011-03-01	9.26667	1	1	0	2	2010	90	1
344	2		0	2	1	0	1	0	0	0	2	≥70	4	28.84	5.13333	1	1	4	3	1	0	4	6000	1	1	1	28.84	0		0	2010-05-31	2010-11-01	2	2010-11-01	2010-11-01			2010-11-01	5.13333	1	1	0	2	2010	70	2
345	2		0	0	1	0	0	0	0	0	2	≥70	6	37.59	9.9	1	0	1	4	1	0	4	6600	2	2	2	37.59	0		0	2010-06-08	2011-04-01	2	2011-04-01	2011-04-01					1	0	0	2	2010	90	2
346	2		0	0	0	0	0	0	0	0	1	≥70	10	78.73	55.3667	1	2	4	4	1	0	4	6600	2	2	2	78.73	0		0	2010-06-10	2014-12-27	2	2014-12-27	2014-12-27					1		0	2	2010	90	1
347	2		0	0	1	0	0	0	0	0	2	≥70	10	70.83	16.2667	1	1	3	2	1	0	3	6000	1	1	1	70.83	0		0	2010-06-14	2011-10-15	2	2011-10-15	2011-10-15			2011-08-01	13.7667	1	1	0	2	2010	90	2
348	2		0	0	0	0	0	0	0	0	2	≥70	5	31.38	56.4333	0		4	2	0	0	2	6400	1	1	1	31.38	0		0	2010-06-14	2015-02-01	1		2015-02-01			2015-02-01	56.4333	0		0	2	2010	90	2
349	2		0	0	1	1	0	0	0	0	2	≥70	5	30.27	28.9333	1	2	4	3	0	0	2	6400	1	1	1	30.27	0		0	2010-06-17	2012-11-01	2	2012-11-01	2012-11-01			2012-02-23	20.5333	1	2	0	2	2010	90	2
350	2		0	1	0	0	0	0	0	0	2	≥70	6	47.09	8.3	1	1	3	2	1	0	3	6000	1	1	1	47.09	0		0	2010-06-15	2011-02-19	2	2011-02-19	2011-02-19			2010-12-01	5.63333	1	1	0	2	2010	80	2
351	2		0	1	0	0	0	0	0	0	2	≥70	17.1	164.34	8.46667	1	2	1	4	1	0	4	6000	2	2	2	164.34	0		0	2010-06-21	2011-03-02	2	2011-03-02	2011-03-02			2010-11-01	4.43333	1	2	0	2	2010	80	2
352	2		0	0	0	0	0	0	0	0	2	≥70	3.8	33.12	39.8333	1	1	3	2	0	0	2	6400	1	1	1	33.12	0		0	2010-06-21	2013-09-28	2	2013-09-28	2013-09-28			2013-09-28	39.8333	1	1	0	2	2010	90	2
353	2		0	0	1	0	0	0	0	0	1	≥70	3	13.64	56.1667	0		1	2	1	0	3	6000	2	2	2	13.64	0		0	2010-06-22	2015-02-01	1		2015-02-01			2015-02-01	56.1667	0		0	2	2010	90	1
354	2		0	0	0	0	0	0	0	0	2	≥70	6.6	35.95	7.26667	1	1	3	2	1	0	3	6200	1	1	1	35.95	0		0	2010-06-28	2011-02-01	4	2010-02-01	2011-02-01			2011-02-01	7.26667	1	1	0	2	2010	90	2
355	2		0	1	0	0	0	0	0	0	3	≥70	4.5	36.37	10.6333	1	1	2	2	1	1	5	5000	1	1	1	36.37	0		0	2010-06-29	2011-05-14	2	2011-05-14	2011-05-14			2011-05-01	10.2	1	1	0	2	2010	80	3
357	2		0	1	0	0	0	0	0	0	2	≥70	7.5	60.42	12	1	1	3	4	1	0	4	6000	1	1	1	60.42	0		0	2010-07-06	2011-07-01	4	2011-07-01	2011-07-01			2010-09-01	1.9	1	1	0	2	2010	80	2
358	2		0	0	0	0	0	0	0	0	1	≥70	5	23.69	55.4667	0		2	2	0	1	5	6200	1	1	1	23.69	0		0	2010-07-13	2015-02-01	1		2015-02-01			2015-02-01	55.4667	0		0	2	2010	90	1
359	2		0	0	1	0	0	0	0	0	1	≥70	8.3	58.78	42.6667	1	4	3	2	1	0	3	6000	1	1	1	58.78	0		0	2010-07-19	2014-01-19	4	2014-01-19	2014-01-19			2014-01-19	42.6667	0	4	0	2	2010	90	1
360	2		0	0	1	0	0	0	0	0	2	≥70	5	26.74	55.1667	0		2	4	1	0	4	6000	1	1	1	26.74	0		0	2010-07-22	2015-02-01	1		2015-02-01			2015-02-01	55.1667	0		0	2	2010	90	2
361	2		0	0	0	0	0	0	0	0	2	≥70	5	43.51	37.7667	1	4	3	4	1	0	4	6000	2	2	2	43.51	0		0	2010-07-26	2013-09-01	4	2013-09-01	2013-09-01			2013-09-01	37.7667	0	4	0	2	2010	90	2
363	2		0	0	0	0	0	0	0	0	2	≥70	5	30.19	54.7	0		1	4	1	0	4	6200	1	1	1	30.19	0		0	2010-08-05	2015-02-01	1		2015-02-01			2015-02-01	54.7	0		0	2	2010	90	2
364	2		0	1	0	0	0	0	0	0	2	≥70	4	34.89	54.4333	0		4	2	0	0	2	6000	1	1	1	34.89	0		0	2010-08-13	2015-02-01	1		2015-02-01			2015-02-01	54.4333	0		0	2	2010	80	2
365	2		0	1	1	0	1	0	0	1	2	≥70	6.9	22.74	11.6	1	1	3	3	1	0	4	6000	2	2	2	22.74	0		0	2010-08-18	2011-08-01	4	2011-08-01	2011-08-01			2011-08-01	11.6	1	1	0	2	2010	80	2
366	2		0	0	0	0	0	0	1	0	1	≥70	4.3	18.84	8.4	1	1	3	3	1	0	4	6000	1	1	1	18.84	0		0	2010-08-17	2011-04-26	2	2011-04-26	2011-04-26			2010-12-14	3.96667	1	1	0	2	2010	90	1
367	2		0	0	0	1	1	0	0	0	2	≥70	10	49.94	3.26667	1	1	3	2	1	0	3	6000	1	1	1	49.94	0		0	2010-08-25	2010-12-01	4	2010-12-01	2010-12-01			2010-12-01	3.26667	1	1	0	2	2010	90	2
368	2		0	0	0	0	0	0	0	0	2	≥70	5	68.59	1.93333	1	5	3	3	0	0	2	6000	1	1	1	68.59	0		0	2010-09-04	2010-11-01	5	2010-11-01	2010-11-01			2010-11-01	1.93333	0	5	0	2	2010	90	2
369	2		0	0	1	0	0	0	0	0	1	≥70	4	13.89	53.6333	0		3	2	1	0	3	6000	2	2	2	13.89	0		0	2010-09-06	2015-02-01	1		2015-02-01			2015-02-01	53.6333	0		0	2	2010	90	1
370	2		0	0	0	0	0	0	0	0	1	≥70	5	43.81	14.9333	1	1	3	2	1	0	3	6000	1	1	1	43.81	0		0	2010-09-15	2011-12-07	4	2011-12-07	2011-12-07			2011-12-07	14.9333	1	1	0	2	2010	90	1
371	2		0	1	0	0	0	0	0	0	2	≥70	5	28.72	16.4	1	2	3	2	1	0	3	6040	1	1	1	28.72	0		0	2010-09-23	2012-01-28	2	2012-01-28	2012-01-28			2012-01-28	16.4	1	2	0	2	2010	80	2
372	2		0	0	0	0	0	0	0	0	2	≥70	6	187.66	53.0667	0		4	4	1	0	4	6020	2	2	2	187.66	0		0	2010-09-23	2015-02-01	1		2015-02-01			2015-02-01	53.0667	0		0	2	2010	90	2
373	2		0	0	1	1	0	0	0	0	2	≥70	5	63.58	5.7	1	2	3	4	1	0	4	6000	2	2	2	63.58	0		0	2010-09-28	2011-03-18	2	2011-03-18	2011-03-18			2011-03-15	5.6	1	2	0	2	2010	90	2
374	2		0	0	1	0	0	0	0	0	2	≥70	9.4	60.4	26.5	1	1	3	4	1	0	4	6000	1	1	1	60.4	0		0	2010-09-28	2012-12-01	2	2012-12-01	2012-12-01			2012-10-01	24.4667	1	1	0	2	2010	90	2
375	2		0	0	1	0	0	0	0	0	1	≥70	4	36.62	6.16667	1	1	3	3	1	0	4	6400	1	1	1	36.62	0		0	2010-09-28	2011-04-01	2	2011-04-01	2011-04-01			2011-02-01	4.2	1	1	0	2	2010	90	1
376	2		0	1	1	0	1	0	0	0	2	≥70	6	101.86	12.3333	1	1	3	4	1	0	4	5940	1	1	1	101.86	0		0	2010-10-18	2011-10-23	4	2011-10-23	2011-10-23			2011-02-01	3.53333	1	1	0	2	2010	80	2
377	2		0	0	0	0	0	0	0	0	1	≥70	3.9	131.47	52	0		3	4	1	0	4	6000	2	2	2	131.47	0		0	2010-10-25	2015-02-01	1		2015-02-01			2015-02-01	52	0		0	2	2010	90	1
378	2		0	0	0	0	0	0	0	0	2	≥70	6.5	140.03	6.03333	1	2	3	4	1	0	4	6000	2	2	2	140.03	0		0	2010-11-01	2011-05-01	2	2011-05-01	2011-05-01					1	2	0	2	2010	90	2
379	2		0	0	0	0	0	0	0	0	2	≥70	8.4	29.37	16.1333	1	1	2	4	1	1	5	6000	1	1	1	29.37	0		0	2010-11-03	2012-03-01	2	2012-03-01	2012-03-01			2011-06-01	7	1	1	0	2	2010	90	2
380	2		0	0	0	0	0	0	0	0	2	≥70	4.8	32.26	6.93333	1	1	4	2	0	0	2	6000	1	1	1	32.26	0		0	2010-11-05	2011-06-01	2	2011-06-01	2011-06-01			2011-06-01	6.93333	1	1	0	2	2010	90	2
381	2		0	0	1	0	0	0	0	0	2	≥70	4	60.4	25.1333	1	1	3	2	0	0	2	6200	1	1	1	60.4	0		0	2010-11-18	2012-12-11	4	2012-12-11	2012-12-11			2012-09-20	22.4	1	1	0	2	2010	90	2
382	2		0	0	0	0	0	0	0	0	1	≥70	4	66.03	9.96667	1	0	3	3	1	0	4	5400	2	2	2	66.03	0		0	2010-12-06	2011-10-01	2	2011-10-01	2011-10-01					1	0	0	2	2010	90	1
383	2		0	0	1	0	0	0	0	0	3	≥70	3	61.13	4.76667	1	1	4	2	0	0	2	6600	1	1	1	61.13	0		0	2010-12-06	2011-04-28	2	2011-04-28	2011-04-28			2011-02-01	1.9	1	1	0	2	2010	90	3
384	2		0	1	0	0	0	0	0	0	2	≥70	5	30.26	11.7667	1	1	3	2	1	0	3	6000	1	1	1	30.26	0		0	2010-12-13	2011-12-01	2	2011-12-01	2011-12-01			2011-06-01	5.66667	1	1	0	2	2010	80	2
385	2		0	1	0	0	0	0	0	0	4	≥70	2	16.32	50.3667	0		3	2	1	0	3	6400	1	1	1	16.32	0		0	2010-12-13	2015-02-01	1		2015-02-01			2015-02-01	50.3667	0		0	2	2010	80	4
386	2		0	0	0	0	0	0	0	0	2	≥70	5	36.94	50.0333	0		4	2	0	0	2	6200	1	1	1	36.94	0		0	2010-12-23	2015-02-01	1		2015-02-01			2015-02-01	50.0333	0		0	2	2010	90	2
387	2		0	0	1	0	0	0	0	0	2	≥70	6	43.67	49.9	0		4	3	0	0	2	6000	2	2	2	43.67	0		0	2010-12-27	2015-02-01	1		2015-02-01			2015-02-01	49.9	0		0	2	2010	90	2
390	2		0	0	0	0	0	0	0	0	2	≥70	2	35.08	81	0		4	3	0	0	2	6400	1	1	1	35.08	0		0	2006-05-08	2013-01-01	1		2013-01-01	2013-01-01	2	2013-01-01	81	0		0	2	2006	90	2
391	2		0	1	0	0	0	0	0	0	2	≥70	5	38.59	2.8	1	5	3	4	0	0	4	6400	1	1	1	38.59	0		0	2005-12-07	2006-03-01	2	2006-03-01	2006-03-01					1	5	0	2	2005	80	2
393	2		0	0	1	0	0	0	0	0	2	≥70	4	65.15	93.8333	0		4	4	1	0	4	6000	1	1	1	65.15	0		0	2007-05-18	2015-01-31	1		2015-01-31			2015-01-31	93.8333	0		0	2	2007	90	2
394	2		0	0	0	0	0	0	0	0	2	≥70	5	46.82	26.1333	1	2	4	4	1	0	4	6000	1	1	1	46.82	0		0	2008-01-07	2010-03-01	2	2010-03-01	2010-03-01			2010-03-01	26.1333	1	2	0	2	2008	90	2
395	2		0	0	0	0	1	0	0	0	2	≥70	6.5	33.69	15.8667	1	1	3	3	0	0	2	6400	1	1	1	33.69	0		0	2005-10-13	2007-02-01	2	2007-02-01	2007-02-01			2006-09-01	10.7667	1	1	0	2	2005	90	2
396	2		0	0	0	0	0	0	0	0	1	≥70	5	45.53	68.6667	1	4	3	4	0	0	4	6000	1	1	1	45.53	0		0	2006-02-09	2011-10-01	4	2011-10-01	2011-10-01			2011-10-01	68.6667	0	4	0	2	2006	90	1
397	2		0	1	0	0	1	0	0	0	2	≥70	12.5	70.12	16.4	1	4	3	4	0	0	4	6200	1	1	1	70.12	0		0	2003-07-28	2004-12-01	2	2004-12-01	2004-12-01			2004-12-01	16.4	1	4	0	2	2003	80	2
398	2		0	0	1	0	0	1	0	0	2	≥70	3	37.87	6.96667	1	2	3	4	1	0	4	6400	1	1	1	37.87	0		0	2006-09-04	2007-04-01	2	2007-04-01	2007-04-01			2007-04-01	6.96667	1	2	0	2	2006	90	2
399	2		0	0	1	0	1	0	0	0	1	≥70	5	44.5	96.2333	0		3	3	1	0	4	6000	1	1	1	44.5	0		0	2007-03-07	2015-01-31	1		2015-01-31			2015-01-31	96.2333	0		0	2	2007	90	1
400	2		0	1	0	0	0	0	0	0	2	≥70	11	86.46	8	1	1	3	4	1	0	4	6000	1	1	1	86.46	0		0	2007-06-06	2008-02-01	4	2008-02-01	2008-02-01			2008-02-01	8	1	1	0	2	2007	80	2
401	2		0	0	0	0	0	0	0	0	2	≥70	2	7.77	36.7667	1	1	2	2	0	0	2	6000	1	1	1	7.77	0		0	2007-07-25	2010-08-01	2	2010-08-01	2010-08-01			2010-02-01	30.7333	1	1	0	2	2007	90	2
402	2		0	1	0	1	0	1	0	0	1	≥70	3	57.97	45.9667	1	4	3	3	1	0	4	6000	1	1	1	57.97	0		0	2007-01-22	2010-11-01	2	2010-11-01	2010-11-01					1	4	0	2	2007	80	1
403	2		0	0	0	0	0	0	0	0	3	≥70	5	33.26	20.6	1	2	4	4	0	0	4	6000	1	1	1	33.26	0		0	2006-05-24	2008-02-01	2	2008-02-01	2008-02-01			2008-02-01	20.6	1	2	0	2	2006	90	3
404	2		0	0	1	0	1	0	0	0	2	≥70	4	48.91	27	1	1	3	4	1	0	4	6000	1	1	1	48.91	0		0	2007-03-14	2009-06-01	2	2009-06-01	2009-06-01			2009-06-01	27	1	1	0	2	2007	90	2
405	2		0	0	0	1	0	1	0	0	1	≥70	3	46.23	8.53333	1	2	3	4	1	0	4	6200	1	1	1	46.23	0		0	2006-08-18	2007-05-01	2	2007-05-01	2007-05-01			2007-01-01	4.53333	1	2	0	2	2006	90	1
407	2		0	1	0	0	0	0	0	0	2	≥70	8	20.36	28.9333	1	2	3	1	0	0	1	6600	1	1	1	20.36	0		0	2005-09-16	2008-02-01	2	2008-02-01	2008-02-01			2006-10-01	12.6667	1	2	0	2	2005	80	2
408	2		0	0	0	0	0	0	0	0	1	≥70	3	38.35	91.2	0		4	4	1	0	4	6600	1	1	1	38.35	0		0	2006-07-06	2014-01-01	1		2014-01-01	2014-01-01	2	2014-01-01	91.2	0		0	2	2006	90	1
409	2		0	0	0	0	0	0	0	0	2	≥70	4	30.3	13.9	1	1	3	4	0	0	4	6600	1	1	1	30.3	0		0	2006-03-10	2007-05-01	2	2007-05-01	2007-05-01			2007-05-01	13.9	1	1	0	2	2006	90	2
410	2		0	0	0	0	0	0	0	0	2	≥70	6.6	48.48	45.2333	0		4	4	0	0	4	6000	1	1	1	48.48	0		0	2007-04-15	2011-01-01	1		2011-01-01	2011-01-01	2	2011-01-01	45.2333	0		0	2	2007	90	2
411	2		0	0	0	0	0	0	0	0	1	≥70	10	26.56	7.36667	1	3	3	4	1	0	4	5580	1	1	1	26.56	0		0	2007-09-23	2008-05-01	2	2008-05-01	2008-05-01			2008-03-01	5.33333	1	3	0	2	2007	90	1
412	2		0	0	0	0	0	0	0	0	2	≥70	7	32.58	87.5333	1	0	3	2	0	0	2	6400	1	1	1	32.58	0		0	2006-08-17	2013-10-25	2	2013-10-25	2013-10-25			2013-10-25	87.5333	1	0	0	2	2006	90	2
413	2		0	1	1	0	0	1	0	0	2	≥70	3	36.47	94.3	1	0	2	4	1	0	4	6600	1	1	1	36.47	0		0	2005-09-02	2013-06-01	2	2013-06-01	2013-06-01			2006-01-01	4.03333	1	0	0	2	2005	80	2
414	2		0	0	0	0	0	0	0	0	2	≥70	10	117.16	31.1333	1	2	4	4	0	0	4	6000	1	1	1	117.16	0		0	2006-10-10	2009-05-01	2	2009-05-01	2009-05-01			2007-11-01	12.9	1	2	0	2	2006	90	2
415	2		0	0	0	0	0	0	0	0	2	≥70	2.5	20.84	21.0333	1	0	4	2	1	0	3	5600	1	1	1	20.84	0		0	2007-01-09	2008-10-01	2	2008-10-01	2008-10-01					1	0	0	2	2007	90	2
417	0	4	1	0	1	0	0	0	0	0	2	≥70	3	69.51	9.66667	1	2	1	4	1	0	4	6600	1	1	1	69.51	1		1	2004-10-15	2005-08-01	2	2005-08-01	2005-08-01			2005-08-01	9.66667	1	2	0	0	2004	90	2
418	2		0	0	0	0	0	0	0	0	2	≥70	4	20.17	23.1	1	1	3	3	0	0	2	6200	1	1	1	20.17	0		0	2008-04-07	2010-03-01	2	2010-03-01	2010-03-01			2010-03-01	23.1	1	1	0	2	2008	90	2
419	2		0	0	0	0	0	0	1	0	2	≥70	5	38.76	28.9333	1	1	4	3	0	0	2	5600	1	1	1	38.76	0		0	2007-06-17	2009-11-01	4	2009-11-01	2009-11-01			2009-11-01	28.9333	1	1	0	2	2007	90	2
420	2		0	0	0	0	0	0	0	0	1	≥70	10	28.81	1.83333	1	4	4	3	0	0	2	5220	1	1	1	28.81	0		0	2008-05-07	2008-07-01	2	2008-07-01	2008-07-01			2008-07-01	1.83333	1	4	0	2	2008	90	1
421	2		0	0	1	1	0	0	0	0	1	≥70	4	51.69	11.4667	1	5	2	4	0	0	4	6400	1	1	1	51.69	0		0	2007-04-23	2008-04-01	4	2008-04-01	2008-04-01			2008-02-01	9.46667	1	5	0	2	2007	90	1
422	2		0	0	0	0	0	0	0	0	2	≥70	4	41.62	22.4667	1	1	3	4	0	0	4	6400	1	1	1	41.62	0		0	2007-03-30	2009-02-01	4	2009-02-01	2009-02-01			2008-08-01	16.3333	1	1	0	2	2007	90	2
424	2		0	0	0	0	0	0	0	0	2	≥70	4	80.25	20.6667	1	2	3	4	1	0	4	6000	1	1	1	80.25	0		0	2006-07-21	2008-04-01	2	2008-04-01	2008-04-01			2008-01-01	17.6333	1	2	0	2	2006	90	2
425	2		0	0	0	0	0	0	0	0	2	≥70	10	85.93	4.86667	1	1	4	4	1	0	4	5760	1	1	1	85.93	0		0	2006-08-08	2007-01-01	2	2007-01-01	2007-01-01			2007-01-01	22.1	1	1	0	2	2006	90	2
426	2		0	1	0	0	0	0	0	0	2	≥70	5	50.31	5.6	1	1	2	4	1	0	4	6400	2	2	2	50.31	0		0	2007-03-17	2007-09-01	4	2007-09-01	2007-09-01			2007-09-01	5.6	1	1	0	2	2007	80	2
427	0	19	1	0	0	0	0	0	0	0	2	≥70	10.5	55.48	17.8	1	1	3	4	1	0	4	6000	1	1	1	55.48	1	19	1	2008-04-15	2009-10-01	2	2009-10-01	2009-10-01			2009-10-01	17.8	1	1	0	0	2008	90	2
428	2		0	0	0	0	0	0	0	0	1	≥70	2	8.4	72.5667	1	0	4	1	0	0	1	6400	1	1	1	8.4	0		0	2005-12-15	2011-12-01	2	2011-12-01	2011-12-01					1	0	0	2	2005	90	1
430	2		0	0	0	0	0	0	0	0	2	≥70	11.4	99.93	3	1	1	3	4	1	0	4	6000	1	1	1	99.93	0		0	2008-12-01	2009-03-01	2	2009-03-01	2009-03-01			2009-02-01	2.06667	1	1	0	2	2008	90	2
431	2		0	1	0	0	0	0	0	0	2	≥70	5	17.72	6.53333	1	2	4	3	0	0	2	6200	1	1	1	17.72	0		0	2007-10-18	2008-05-01	2	2008-05-01	2008-05-01			2008-05-01	6.53333	1	2	0	2	2007	80	2
432	2		0	2	0	0	0	0	0	0	2	≥70	4	54	29.9	1	1	3	3	0	0	2	6000	1	1	1	54	0		0	2003-08-19	2006-02-01	2	2006-02-01	2006-02-01			2004-09-01	12.6333	1	1	0	2	2003	70	2
433	2		0	1	1	0	1	1	0	0	2	≥70	5	108.69	58.4333	1	4	3	4	1	0	4	6120	1	1	1	108.69	0		0	2006-01-13	2010-11-01	2	2010-11-01	2010-11-01			2010-11-01	58.4333	0	4	0	2	2006	80	2
434	2		0	0	0	0	0	0	0	0	2	≥70	5	54.82	22.5333	1	4	3	3	1	0	4	6000	1	1	1	54.82	0		0	2007-03-28	2009-02-01	2	2009-02-01	2009-02-01			2009-02-01	22.5333	0	4	0	2	2007	90	2
435	2		0	0	0	0	0	0	0	0	2	≥70	6	61.02	10	1	2	2	4	1	0	4	6000	1	1	1	61.02	0		0	2007-03-07	2008-01-01	2	2008-01-01	2008-01-01			2008-01-01	10	1	2	0	2	2007	90	2
436	2		0	0	1	0	0	0	0	0	1	≥70	7	84.54	2.6	1	1	3	4	1	0	4	6000	1	1	1	84.54	0		0	2007-05-15	2007-08-01	2	2007-08-01	2007-08-01			2007-08-01	2.6	1	1	0	2	2007	90	1
437	2		0	0	0	0	0	0	0	0	2	≥70	2	32.44	8.7	1	1	2	4	0	0	4	5940	2	2	2	32.44	0		0	2007-07-15	2008-04-01	2	2008-04-01	2008-04-01			2008-02-01	6.7	1	1	0	2	2007	90	2
438	2		0	0	1	1	0	0	0	0	2	≥70	8.9	94.28	53.4667	1	0	3	4	1	0	4	6000	1	1	1	94.28	0		0	2006-08-14	2011-01-04	2	2011-01-04	2011-01-04					1	0	0	2	2006	90	2
439	2		0	2	0	0	0	0	0	0	2	≥70	5	38.23	81.3333	0		2	3	1	0	4	6600	2	2	2	38.23	0			2010-06-07	2017-02-10	0		2017-02-10			2017-02-10	81.3333	0		0	2	2010	2	2
440	2		0	1	0	0	0	0	0	0	2	≥70	5	79.47	18.7333	1	1	2	3	0	0	2	6390	2	2	2	79.47	0			2011-09-30	2013-04-14	2		2013-04-14			2012-09-15	11.7	1	1	0	2	2011	1	2
441	2		0	2	1	0	0	0	0	0	2	≥70	5.4	27.26	12.4667	1	1	2	2	1	0	3	6600	2	2	2	27.26	0			2011-11-02	2012-11-10	2		2012-11-10			2012-03-01	4	1	1	0	2	2011	2	2
451	2		0	3	0	0	0	1	0	0	2	≥70	6.5	41.29	20.5	1	1	4	3	1	0	4	6000	2	2	2	41.29	0			2014-01-24	2015-10-01	2	2015-10-01	2015-10-01			2014-08-12	6.66667	1	1	0	2	2014	3	2
452	2		0	1	0	0	0	0	0	0	1	≥70	9	2.06	15.7	1	1	3	2	0	0	2	6250	5	2	2	2.06	0			2015-03-19	2016-07-02	2	2016-07-02	2016-07-02			2015-10-22	7.23333	1	1	0	2	2015	1	1
453	2		0	2	1	1	1	1	0	0	3	≥70	3	43.95	10.5333	1	1	4	2	1	0	3	5400	2	2	2	43.95	0			2015-05-21	2016-04-01	2	2016-04-01	2016-04-01					1		0	2	2015	2	3
454	2		0	2	1	1	0	1	0	0	2	≥70	5	33.54	5.36667	1	4	4	2	0	0	2	6360	2	2	2	33.54	0			2015-06-23	2015-12-01	4	2015-12-01	2015-12-01			2015-11-01	4.36667	1	4	0	2	2015	2	2
455	2		0	1	1	0	0	0	0	0	2	≥70	4	53.9819	13.8667	1	1	3	2	1	0	3	5400	2	2	2	53.9819	0			2014-08-25	2015-10-15	2	2015-10-15	2015-10-15			2015-10-15	21.6333	1	1	0	2	2014	1	2
456	2		0	2	0	0	0	0	0	0	1	≥70	5	27.5	17.5667	1	1	4	3	0	0	2	5400	2	2	2	27.5	0			2015-10-28	2017-04-07	2	2017-04-07	2017-04-07			2016-07-01	8.23333	1	1	0	2	2015	2	1
457	2		0	1	0	1	0	0	0	0	2	≥70	3	34.28	9.6	1	0	4	2	1	0	3	7600	1	1	1	34.28	0			2010-07-14	2011-04-28	2	2011-04-28	2011-04-28			2011-01-28	6.6	1	0	0	2	2010	1	2
458	2		0	1	1	0	0	0	0	0	1	≥70	5.5	39	12.9667	1	3	2	3	0	0	2	6600	2	2	2	39	0			2013-11-25	2014-12-19	2	2014-12-19	2014-12-19			2014-09-19	9.93333	1	3	0	2	2013	1	1
459	2		0	1	0	0	0	0	0	0	2	≥70	5	20.1	39.1333	1	1	2	3	0	0	2	6000	2	2	2	20.1	0			2011-02-07	2014-04-26	2	2014-04-26	2014-04-26			2014-04-05	38.4333	1	1	0	2	2011	1	2
460	2		0	1	1	0	0	0	0	0	1	≥70	4	59	65.9	0		4	4	0	0	4	6200	1	1	1	59	0			2011-05-31	2016-10-28	1		2016-10-28			2016-05-13	60.3	1	1	0	2	2011	1	1
461	2		0	0	0	0	0	0	0	0	1	≥70	5	32.2	22.8667	1	0	3	3	0	0	2	7000	1	1	1	32.2	0			2009-08-13	2011-06-30	2	2011-06-30	2011-06-30			2011-06-30	22.8667	1	0	0	2	2009	0	1
462	2		0	2	1	0	1	0	0	0	1	≥70	5	40.8	12.2667	1	0	3	3	1	0	4	6600	1	1	1	40.8	0			2010-05-20	2011-05-23	2	2011-05-23	2011-05-23			2011-05-23	12.2667	1	0	0	2	2010	2	1
463	2		0	2	0	0	0	0	0	0	1	≥70	3	26	73.4333	0		2	3	0	0	2	6600	1	1	1	26	0			2010-10-20	2016-10-31	1		2016-10-31			2016-01-29	64.2333	1	0	0	2	2010	2	1
464	2		0	2	0	0	0	0	0	0	1	≥70	6	30	57.2333	0		2	3	0	0	2	6400	2	2	2	30	0			2012-02-15	2016-10-28	0		2016-10-28			2016-10-28	57.2333	0		0	2	2012	2	1
465	2		0	2	0	0	0	0	0	0	2	≥70	5	83.5	13.0667	1	0	3	4	0	0	4	7000	1	1	1	83.5	0			2012-11-13	2013-12-10	2	2013-12-10	2013-12-10			2013-10-10	11.0333	1	0	0	2	2012	2	2
466	2		0	2	0	0	0	0	0	0	1	≥70	3	39.4	47.6667	0		3	4	1	0	4	7000	2	2	2	39.4	0			2012-12-01	2016-10-31	0		2016-10-31			2016-10-31	47.6667	0		0	2	2012	2	1
467	2		0	2	1	0	0	0	0	0	1	≥70	3	7.9	45.8667	0		2	3	0	0	2	6300	1	1	1	7.9	0			2013-01-21	2016-10-28	0		2016-10-28			2016-10-28	45.8667	0		0	2	2013	2	1
468	2		0	1	0	0	0	0	0	0	1	≥70	8	42.8	43.6667	0		2	3	1	0	4	6840	2	2	2	42.8	0			2013-03-28	2016-10-28	0		2016-10-28			2016-10-28	43.6667	0		0	2	2013	1	1
469	2		0	2	1	0	0	0	0	0	2	≥70	5	44.3	6.4	1	1	3	3	1	0	4	6600	2	2	2	44.3	0			2014-07-28	2015-02-05	2	2015-02-05	2015-02-05			2015-01-05	5.36667	1	1	0	2	2014	2	2
470	2		0	2	1	0	0	0	0	0	3	≥70	5	29.3	3.66667	1	1	4	4	0	0	4	6000	1	1	1	29.3	0			2013-06-06	2013-09-24	2	2013-09-24	2013-09-24			2013-09-20	3.53333	1	1	0	2	2013	2	3
471	2		0	2	1	0	0	0	0	0	2	≥70	5	20.7	26.7667	0		4	3	1	0	4	6600	1	1	1	20.7	0			2014-08-20	2016-10-31	0		2016-10-31			2016-10-31	26.7667	0		0	2	2014	2	2
472	2		0	3	0	1	1	0	0	0	2	≥70	7	23	7.13333	0		2	4	0	0	4	6400	2	2	2	23	0			2016-03-28	2016-10-28	1		2016-10-28			2016-09-13	5.63333	1	1	0	2	2016	3	2
473	2		0	1	0	0	0	0	0	0	2	≥70	3	16.4	37.1667	0		2	2	0	0	2	6000	2	2	2	16.4	0	0	0	2014-09-30	2017-10-19	1		2017-10-19			2017-10-19	37.1667	0		0	2	2014	1	PR
474	2		0	2	0	0	0	0	0	0	2	≥70	5	21.8	34.5333	0		3	3	0	0	2	6000	2	2	2	21.8	0	0	0	2014-12-18	2017-10-19	1		2017-10-19			2017-10-19	34.5333	0		0	2	2014	2	PR
475	2		0	1	0	0	0	0	0	0	2	≥70	2	18.4	22.4	1	3	3	2	0	0	2	5400	2	2	2	18.4	0			2014-12-31	2016-11-02	2	2016-11-02	2016-11-02			2015-10-29	10.0667	1	3	0	2	2014	1	PR
476	0	19	1	2	0	0	0	0	0	0	2	≥70	3	41.8	25.8667	0		3	3	1	0	4	6000	2	2	2	41.8	1	19	1	2015-05-26	2017-07-10	1		2017-07-10			2016-09-02	15.5	1	2	0	0	2015	2	PR
477	2		0	2	0	0	0	0	0	0	2	≥70	5	70	18.8333	1	1	3	4	0	0	4	6000	2	2	2	70	0			2015-06-09	2016-12-25	2	2016-12-25	2016-12-25					1		0	2	2015	2	PR
478	2		0	2	0	0	0	0	0	0	2	≥70	3	13.8	7.6	1	5	3	2	1	0	3	6000	2	2	2	13.8	0			2015-07-03	2016-02-16	2	2016-02-16	2016-02-16			2015-10-29	3.93333	1	5	0	2	2015	2	PR
479	2		0	3	0	0	0	0	0	0	2	≥70	4	12.5	27.5667	0		4	2	0	0	2	6000	2	2	2	12.5	0			2015-07-15	2017-10-19	1		2017-10-19			2017-10-19	27.5667	0		0	2	2015	3	PR
480	2		0	2	1	1	0	0	0	0	3	≥70	7	11.2	25.3	0		4	3	0	0	2	6000	2	2	2	11.2	0			2015-09-21	2017-10-19	1		2017-10-19			2017-10-19	25.3	0		0	2	2015	2	SD
481	0	7	2	1	0	1	0	0	0	0	2	≥70	5	28.2	24.3333	0		2	2	0	0	2	6000	2	2	2	28.2	1	7	2	2015-10-20	2017-10-19	1		2017-10-19			2017-10-19	24.3333	0		0	0	2015	1	PR
482	2		0	2	1	0	0	1	0	0	3	≥70	5	3.7	22.2	0		2	2	0	0	2	6000	2	2	2	3.7	0			2015-12-23	2017-10-19	1		2017-10-19			2017-10-19	22.2	0		0	2	2015	2	SD
483	2		0	2	0	0	0	0	0	0	2	≥70	5	25.4	20.8333	0		4	2	0	0	2	5400	2	2	2	25.4	0			2016-02-02	2017-10-19	1		2017-10-19			2017-10-19	20.8333	0		0	2	2016	2	PR
484	2		0	2	0	0	0	0	0	0	2	≥70	5	31.2	19.6667	0		4	2	0	0	2	5000	2	2	2	31.2	0			2016-03-08	2017-10-19	1		2017-10-19			2017-10-19	19.6667	0		0	2	2016	2	PR
485	0	19	2	2	0	0	0	0	0	0	2	≥70	4	15.9	17.8667	0		2	2	0	0	2	6000	2	2	2	15.9	1	19	2	2016-05-01	2017-10-19	1		2017-10-19			2017-10-19	17.8667	0		0	0	2016	2	PR
486	0	19	2	2	0	0	0	0	0	0	2	≥70	3	14.2	15.6	0		2	2	1	0	3	6000	2	2	2	14.2	1	19	2	2016-07-08	2017-10-19	1		2017-10-19			2017-10-19	15.6	0		0	0	2016	2	PR
487	0	19	2	2	0	0	0	1	0	0	2	≥70	5	21.5	15.4667	0		4	3	0	0	2	6000	2	2	2	21.5	1	19		2016-07-12	2017-10-19	1		2017-10-19			2017-10-19	15.4667	0		0	0	2016	2	PR
488	2		0	1	0	0	0	0	0	0	2	≥70	8	35.42	10.7	1	1	3	4	0	0	4	6000	2	2	2	35.42	0			2011-02-14	2012-01-01	2	2012-01-01	2012-01-01			2011-10-22	8.33333	1	1	0	2	2011	1	PR
489	2		0	2	0	1	0	0	0	0	1	≥70	2	15	54.2667	0		3	1	1	0	3	6000	2	2	2	15	0			2012-04-09	2016-09-23	0		2016-09-23			2016-09-23	54.2667	0		0	2	2012	2	CR
490	0	2	2	1	0	0	0	0	0	0	2	≥70	2	57.5	36.9333	0		1	3	1	0	4	6600	2	2	2	57.5	1	2	2	2012-04-23	2015-05-06	1		2015-05-06	2016-09-23	1	2015-05-06	36.9333	0		0	0	2012	1	PR
491	2		0	1	0	0	0	0	0	0	2	≥70	5	17.59	11.5667	1	0	3	3	1	0	4	6400	2	2	2	17.59	0			2012-06-27	2013-06-09	2	2013-06-09	2013-06-09					1	0	0	2	2012	1	PR
492	2		0	1	0	0	0	0	0	0	1	≥70	6	45.4	17.4	1	1	5	3	0	0	2	5800	2	2	2	45.4	0			2012-12-04	2014-05-10	2	2014-05-10	2014-05-10					1		0	2	2012	1	CR
493	0	4	2	2	0	0	0	0	0	0	2	≥70	10	62	21.9333	1	4	2	3	1	0	4	6000	2	2	2	62	1	4	2	2013-01-16	2014-11-05	2	2014-11-05	2014-11-05					1	4	0	0	2012	2	PR
494	0	7	2	1	0	0	0	0	0	0	2	≥70	3	23.98	2.5	1	5	2	3	1	0	4	6600	2	2	2	23.98	1	7	2	2013-01-21	2013-04-06	2	2013-04-06	2013-04-06					1		0	0	2013	1	PR
495	2		0	2	1	0	0	0	0	0	2	≥70	4	45.3	16	1	1	4	3	1	0	4	6400	2	2	2	45.3	0			2013-02-20	2014-06-15	2	2014-06-15	2014-06-15					1		0	2	2013	2	PR
496	2		0	1	0	0	0	0	0	0	2	≥70	8	36.36	21.9	1	1	3	3	0	0	2	6000	2	2	2	36.36	0			2013-03-22	2015-01-08	2	2015-01-08	2015-01-08					1		0	2	2013	1	PR
497	0	4	1	1	0	0	0	0	0	0	2	≥70	5	20.94	13.1667	1	2	3	3	1	0	4	6400	2	2	2	20.94	1	4	1	2013-07-23	2014-08-22	2	2014-08-22	2014-08-22			2014-07-14	11.8667	1	2	0	0	2013	1	PR
498	0	4	2	1	0	0	0	1	0	0	1	≥70	2	22.8	15.2667	0		3	3	0	0	2	6000	2	2	2	22.8	1	4		2013-11-12	2015-02-13	1		2015-02-13	2015-02-13	2	2015-02-13	15.2667	0		0	0	2013	1	CR
499	2		0	2	0	0	0	0	0	0	2	≥70	4	27.79	8.3	1	1	3	3	1	0	4	6000	2	2	2	27.79	0		2	2013-11-19	2014-07-26	2	2014-07-26	2014-07-26					1		0	2	2013	2	PR
500	2		0	1	1	0	0	0	0	0	2	≥70	8	75.38	4.53333	1	1	3	3	1	0	4	4800	2	2	2	75.38	0		2	2013-12-10	2014-04-25	2	2014-04-25	2014-04-25					1		0	2	2013	1	PR
501	2		0	1	0	0	0	0	0	0	2	≥70	5	19.4	4.76667	1	5	3	3	1	0	4	6000	2	2	2	19.4	0			2014-01-06	2014-05-29	4	2014-05-29	2014-05-29			2014-05-29	4.76667	0	5	0	2	2013	1	PR
502	2		0	2	0	0	0	0	0	0	2	≥70	5	35.18	33.7	0		3	3	1	0	4	5000	2	2	2	35.18	0		2	2014-01-23	2016-10-30	1		2016-10-30			2016-10-30	33.7	0		0	2	2013	2	PR
503	0	4	1	1	1	0	0	0	0	0	2	≥70	5	41	2	1	4	3	3	1	0	4	6000	2	2	2	41	1	4	1	2014-03-13	2014-05-12	4	2014-05-12	2014-05-12			2014-05-12	2	0	4	0	0	2014	1	PR
505	2		0	3	1	0	1	0	0	0	3	≥70	2	18.7	4.7	1	5	2	3	1	0	4	6360	2	2	2	18.7	0			2010-07-09	2010-11-27	5	2010-11-27	2010-11-27			2010-11-27	4.7	1	5	0	2	263494	3	3
506	2		0	3	1	0	0	0	0	0	2	≥70	12	113.11	11.1	1	0	1	4	0	0	4	5940	2	2	2	113.11	0			2010-06-23	2011-05-22	2	2011-05-22	2011-05-22					1	0	0	2	265443	3	2
507	2		0	2	0	0	0	0	0	0	2	≥70	4.2	23.4	41.3333	1	4	1	4	1	0	4	6000	2	2	2	23.4	0			2010-08-26	2014-01-17	4	2014-01-17	2014-01-17			2014-01-17	41.3333	0	4	0	2	269389	2	2
508	0	3	2	2	0	0	0	1	0	0	2	≥70	4	36.7813	7.6	1	1	2	2	1	1	5	6000	2	2	2	36.7813	1			2010-11-03	2011-06-19	2	2011-06-19	2011-06-19					1		0	0	272773	2	2
509	2		0	1	0	0	0	0	0	0	1	≥70	7	76.3	62.4333	1	2	4	4	0	0	4	5880	2	2	2	76.3	0			2010-11-17	2016-01-03	2	2016-01-03	2016-01-03					1	2	0	2	273905	1	1
510	2		0	2	1	0	1	0	0	0	2	≥70	4	35.36	27.2667	1	1	2	4	1	0	4	5880	2	2	2	35.36	0			2010-12-23	2013-03-20	2	2013-03-20	2013-03-20			2012-08-13	19.9667	1	1	0	2	276008	2	2
511	0	3	2	3	0	1	0	0	0	0	2	≥70	6	19.5	29.0667	1	1	3	4	0	0	4	6300	2	2	2	19.5	1			2010-12-27	2013-05-17	5	2013-05-17	2013-05-17					1	1	0	0	276458	3	2
512	0	4	2	1	0	0	0	0	0	0	2	≥70	9.5	74.01	3.3	0		2	4	1	0	4	6000	2	2	2	74.01	1			2011-03-07	2011-06-14	0		2011-06-14			2011-06-14	3.3	0		0	0		1	2
513	2		0	2	1	0	0	0	0	0	3	≥70	7.2	42.8	3.7	1	1	4	3	0	0	2	5250	2	2	2	42.8	0			2011-03-30	2011-07-19	2	2011-07-19	2011-07-19					1		0	2	281707	2	3
514	0	4	2	2	1	0	0	0	0	0	1	≥70	7.5	51.7	33.6	0		2	4	0	0	4	7000	2	2	2	51.7	1			2011-06-14	2014-03-18	0		2014-03-18			2014-03-18	33.6	0		0	0	287976	2	1
515	2		0	2	1	0	0	0	0	0	2	≥70	5.5	98	27.9333	1	1	2	4	1	1	5	6000	2	2	2	98	0			2011-07-26	2013-11-10	5	2013-11-10	2013-11-10					1	1	0	2	290612	2	2
516	2		0	2	0	0	0	0	0	0	2	≥70	10	92.7	15.5667	1	3	4	4	0	1	5	5400	2	2	2	92.7	0			2011-08-02	2012-11-11	2	2012-11-11	2012-11-11			2011-09-02	1.03333	1	3	0	2	291489	2	2
517	0	5	2	2	0	0	1	0	0	0	2	≥70	7.5	108	31.5	0		4	4	0	0	4	6000	2	2	2	108	1			2011-08-01	2014-03-03	0		2014-03-03			2014-03-03	31.5	0		0	0	291639	2	2
518	2		0	2	1	1	0	0	0	0	2	≥70	3	22	26.2	1	1	3	3	1	1	5	6000	2	2	2	22	0			2011-09-19	2013-11-13	2	2013-11-13	2013-11-13			2013-09-01	23.7667	1	1	0	2	294452	2	2
519	0	5	2	1	0	0	0	0	0	0	2	≥70	3	13.2693	12.0333	1	3	4	3	1	1	5	6020	2	2	2	13.2693	1			2012-01-12	2013-01-07	5	2013-01-07	2013-01-07					1	3	0	0	302866	1	2
520	2		0	2	0	0	1	0	1	0	1	≥70	7	67.51	2.6	1	5	3	4	1	0	4	6000	2	2	2	67.51	0			2016-01-28	2016-04-15	2	2016-04-15	2016-04-15			2016-04-15	2.6	1	5	0	2		2	1
521	2		0	1	1	0	0	0	0	0	2	≥70	8.7	97	9.56667	1	1	4	4	0	0	4	6120	2	2	2	97	0			2012-03-01	2012-12-13	2	2012-12-13	2012-12-13					1		0	2	305825	1	2
522	2		0	3	0	0	0	0	0	0	2	≥70	6.5	59	7.6	1	1	2	4	1	1	5	6020	2	2	2	59	0			2012-03-13	2012-10-27	5	2012-10-27	2012-10-27			2012-10-27	7.6	1	1	0	2	306320	3	2
523	2		0	2	0	0	0	0	0	0	2	≥70	5	22	24.5	0		2	4	0	0	4	6000	2	2	2	22	0			2012-03-12	2014-03-17	0		2014-03-17			2014-03-17	24.5	0		0	2	306584	2	2
524	2		0	3	0	0	0	0	0	0	2	≥70	2	50.9595	22.6333	0		2	2	1	0	3	6040	2	2	2	50.9595	0			2012-05-07	2014-03-17	0		2014-03-17			2014-03-17	22.6333	0		0	2	310875	3	2
525	2		0	2	1	0	0	0	0	0	2	≥70	3	32	12.8333	1	1	4	4	0	0	4	6000	2	2	2	32	0			2012-08-01	2013-08-21	2	2013-08-21	2013-08-21			2013-01-09	5.36667	1	1	0	2	317844	2	2
526	0	6	2	3	0	0	0	0	0	0	3	≥70	7	83	20	0		2	4	1	1	5	6020	2	2	2	83	1			2012-07-30	2014-03-22	0		2014-03-22			2014-03-22	20	0		0	0	318071	3	3
527	0	6	2	1	0	0	0	0	0	0	2	≥70	6	29.18	20.6	0		4	4	0	0	4	6040	2	2	2	29.18	1			2012-08-01	2014-04-11	1		2014-04-11			2014-03-01	19.2333	1	1	0	0	318127	1	2
528	0	9	2	1	0	0	0	0	0	0	2	≥70	5	60	6.86667	1	1	4	4	1	0	4	6000	2	2	2	60	1			2012-09-20	2013-04-14	2	2013-04-14	2013-04-14			2013-02-10	4.76667	1	1	0	0	322193	1	2
529	2		0	2	0	1	0	0	0	0	2	≥70	5	22	16.9	0		2	3	1	0	4	5940	2	2	2	22	0			2012-10-26	2014-03-17	0		2014-03-17			2014-03-17	16.9	0		0	2	324714	2	2
530	2		0	3	0	0	0	0	0	0	3	≥70	4	165.56	3.63333	1	2	2	4	1	0	4	6000	2	2	2	165.56	0			2012-11-28	2013-03-17	2	2013-03-17	2013-03-17			2013-03-02	3.13333	1	2	0	2	326731	3	3
531	2		0	2	0	0	1	0	0	0	2	≥70	3	22	14.6667	0		3	4	1	0	4	6000	2	2	2	22	0			2012-12-31	2014-03-16	1		2014-03-16			2014-03-16	16.1333	1	1	0	2	329906	2	2
532	0	9	3	2	0	0	0	0	0	0	4	≥70	6.2	83	5.73333	1	1	1	2	0	1	5	7000	2	2	2	83	1		3	2013-01-08	2013-06-29	2	2013-06-29	2013-06-29			2013-02-05	0.933333	1	1	0	0	329909	2	4
533	2		0	2	0	0	0	0	0	0	2	≥70	4	39	10.2333	1	1	3	4	1	0	4	6000	2	2	2	39	0			2013-01-24	2013-11-27	2	2013-11-27	2013-11-27					1		0	2	331415	2	2
534	2		0	3	1	0	0	0	0	0	3	≥70	4	46	14.4333	0		2	4	1	1	5	4800	2	2	2	46	0			2013-01-30	2014-04-08	1		2014-04-08			2013-05-23	3.76667	1	1	0	2	332720	3	3
535	2		0	1	1	0	0	0	0	0	2	≥70	10.5	56	46.9667	0		2	4	0	0	4	7000	2	2	2	56	0			2013-03-10	2017-01-17	0		2017-01-17			2017-01-17	46.9667	0		0	2	334673	1	2
536	2		0	2	1	0	0	0	0	0	2	≥70	11.5	80.7	11.6667	1	1	3	3	0	0	2	6000	2	2	2	80.7	0			2013-11-30	2014-11-15	2	2014-11-15	2014-11-15			2014-03-15	3.5	1	1	0	2	358648	2	2
537	2		0	2	0	0	0	0	0	0	2	≥70	5.5	27.15	12.3	1	1	3	4	0	0	4	6000	2	2	2	27.15	0			2015-05-05	2016-05-08	2	2016-05-08	2016-05-08			2016-01-04	8.13333	1	1	0	2	363658	2	2
538	0	3	2	1	0	0	0	0	0	0	2	≥70	6.95	34.12	35.1667	0		3	3	0	0	2	5880	2	2	2	34.12	1		2	2014-03-02	2017-01-20	0		2017-01-20			2017-01-20	35.1667	0		0	0	367129	1	2
539	2		0	3	0	0	0	0	0	0	3	≥70	7	41.6	11.6	1	1	1	4	0	0	4	6600	2	2	2	41.6	0			2014-04-01	2015-03-15	2	2015-03-15	2015-03-15			2015-01-15	9.63333	1	1	0	2	369128	3	3
540	0	19	2	2	0	0	0	0	0	0	1	≥70	5	28.78	2.66667	1	4	3	3	0	0	2	6000	2	2	2	28.78	1	19		2014-05-26	2014-08-14	4	2014-08-14	2014-08-14			2014-08-14	2.66667	0	4	0	0		2	1
541	0	19	2	2	1	0	0	0	0	0	2	≥70	8.5	36.1	13.1333	1	1	1	3	1	0	4	5600	2	2	2	36.1	1	19		2014-07-24	2015-08-22	2	2015-08-22	2015-08-22			2014-12-19	4.93333	1	1	0	0	381596	2	2
542	2		0	1	0	0	0	0	0	0	2	≥70	7	42.3	8.46667	1	5	3	4	1	0	4	5940	2	2	2	42.3	0			2014-07-30	2015-04-10	5	2015-04-10	2015-04-10			2015-04-10	8.46667	1	5	0	2	382383	1	2
543	2		0	2	0	0	0	0	0	0	2	≥70	7	31.8	3.06667	1	1	4	4	0	0	4	6000	2	2	2	31.8	0			2014-08-28	2014-11-28	2	2014-11-28	2014-11-28			2014-10-01	1.13333	1	1	0	2	385315	2	2
544	2		0	1	0	0	0	0	1	0	1	≥70	4.1	39.8	27.4667	0		2	4	1	0	4	7000	2	2	2	39.8	0			2014-09-19	2016-12-21	1		2016-12-21			2015-08-15	11	1	2	0	2	387679	1	1
545	0	14	2	1	0	0	0	0	0	0	2	≥70	5.3	45.5	7.36667	1	1	3	4	1	0	4	6000	2	2	2	45.5	1	14		2014-11-02	2015-06-11	2	2015-06-11	2015-06-11			2015-04-25	5.8	1	1	0	0	391963	1	2
546	2		0	2	0	0	0	0	0	0	2	≥70	5.8	18	8.1	1	3	3	4	0	0	4	6000	2	2	2	18	0			2015-01-16	2015-09-16	2	2015-09-16	2015-09-16			2015-09-16	17.4333	1	3	0	2	398273	2	2
547	2		0	2	0	0	0	0	0	0	2	≥70	6	67.9414	23.1	0		4	2	0	0	2	5000	2	2	2	67.9414	0			2015-02-06	2016-12-30	0		2016-12-30			2016-12-30	23.1	0		0	2	401348	2	2
549	0	14	2	2	1	1	0	0	1	0	2	≥70	6	54.7	14.0333	1	2	4	2	1	0	3	6000	4	2	2	54.7	1	14		2015-11-21	2017-01-15	4	2017-01-15	2017/1/1+204:2315			2016-11-15	12	1	2	0	0	405102	2	2
550	2		0	2	0	0	0	0	0	0	2	≥70	9.6	103.81	15.4333	1	2	4	3	0	0	2	6000	2	2	2	103.81	0			2015-05-10	2016-08-15	2	2016-08-15	2016-08-15			2016-04-05	11.0333	1	2	0	2		2	2
551	2		0	3	0	1	0	0	1	0	2	≥70	5	63.78	9.73333	1	1	2	4	1	1	5	5600	4	2	2	63.78	0			2015-05-28	2016-03-15	2	2016-03-15	2016-03-15			2015-10-15	4.66667	1	1	0	2	411784	3	2
552	0	3	4	1	0	0	0	0	0	0	4	≥70	9.6	104.11	2.96667	1	5	4	4	1	0	4	5200	2	2	2	104.11	1	3	4	2015-10-01	2015-12-29	2	2015-12-29	2015-12-29			2015-12-29	2.96667	1		0	0		1	4
553	2		0	2	0	1	0	0	0	0	3	≥70	5	60.16	15.0667	0		4	3	0	0	2	6000	2	2	2	60.16	0			2015-10-05	2016-12-30	0		2016-12-30			2016-12-30	15.0667	0		0	2	424244	2	3
554	0	19	3	2	0	0	0	0	0	0	2	≥70	4	43.38	16.3667	0		3	4	0	0	4	6000	2	2	2	43.38	1	19	3	2015-11-15	2017-03-20	0		2017-03-20			2017-03-20	16.3667	0		0	0	427421	2	2
555	2		0	1	1	0	0	0	0	0	2	≥70	5.4	45.08	11.5667	1	1	3	4	1	0	4	6000	2	2	2	45.08	0			2015-11-30	2016-11-11	2	2016-11-11	2016-11-11			2016-05-06	5.26667	1	1	0	2	430199	1	2
556	2		0	3	1	0	1	0	0	0	1	≥70	4	20.4	16.1	0		4	3	1	0	4	6000	2	2	2	20.4	0			2015-11-23	2017-03-20	0		2017-03-20			2017-03-20	16.1	0		0	2	430943	3	1
558	2		0	2	1	0	0	0	1	0	2	≥70	3.5	27.87	11.6	0		3	2	1	0	3	6000	2	2	2	27.87	0			2016-01-20	2017-01-02	0		2017-01-02			2017-01-02	11.6	0		0	2	435080	2	2
559	2		0	2	1	1	1	1	0	0	2	≥70	6.5	46.57	2.7	1	4	3	4	1	0	4	5400	2	2	2	46.57	0			2016-01-25	2016-04-15	4	2016-04-15	2016-04-15			2016-04-15	2.7	1	4	0	2	437125	2	2
560	2		0	2	1	1	1	0	0	0	2	≥70	8	147.695	6.53333	1	1	4	3	1	0	4	5000	2	2	2	147.695	0			2016-03-08	2016-09-20	5	2016-09-20	2016-09-20			2016-09-20	6.53333	1	1	0	2	439051	2	2
561	2		0	2	1	0	0	0	1	0	3	≥70	1.3	29.2	7	0		4	3	1	0	4	5000	2	2	2	29.2	0			2016-06-06	2017-01-02	0		2017-01-02			2017-01-02	7	0		0	2	447069	2	3
562	2		0	3	1	0	0	1	0	0	2	≥70	5	31.68	12.9667	0		2	4	1	0	4	6000	2	2	2	31.68	0			2016-05-15	2017-06-08	1		2017-06-08			2017-03-16	10.1667	1	1	0	2	448523	3	2
563	0	19	2	2	0	0	0	0	0	0	1	≥70	5	33.99	10.2333	0		2	4	1	0	4	6000	2	2	2	33.99	1	19		2016-06-28	2017-05-01	1		2017-05-01			2017-05-01	10.2333	1	2	0	0	452358	2	1
564	0	3	2	1	0	0	0	0	0	0	2	≥70	4	18.39	8.9	0		2	3	1	0	4	6300	2	2	2	18.39	1	3		2016-08-15	2017-05-09	0		2017-05-09			2017-05-09	8.9	0		0	0	458830	1	2
565	0	19	1	1	0	0	0	0	0	0	2	≥70	9	99	3.96667	0		3	4	1	0	4	6000	2	2	2	99	1	19	1	2016-09-05	2017-01-02	0		2017-01-02			2017-01-02	3.96667	0	5	0	0		1	2
566	0	3	3	2	0	0	0	0	0	0	2	≥70	6	51.61	10.5	1	2	3	4	1	1	5	6510	2	2	2	51.61	1	3	3	2004-09-09	2005-07-21	2	2005-07-21	2005-07-21			2005-04-09	7.06667	1	2	0	0	2004	2	2
567	2		0	2	0	0	0	0	0	0	3	≥70	5	36.4	44.4667	1	1	3	4	0	0	4	6600	2	2	2	36.4	0		0	2006-05-24	2010-01-17	2	2010-01-17	2010-01-17			2009-11-09	42.1667	1	1	0	2	2006	2	3
568	2		0	2	0	0	0	0	0	0	2	≥70	6	44.7	4.03333	1	2	4	4	0	0	4	6000	2	2	2	44.7	0		0	2006-12-20	2007-04-20	2	2007-04-20	2007-04-20			2007-03-20	3	1	2	0	2	2006	2	2
569	2		0	2	1	1	1	0	0	0	2	≥70	10	61.5	4.5	1	1	4	4	0	0	4	6300	2	2	2	61.5	0		0	2007-01-05	2007-05-20	2	2007-05-20	2007-05-20			2007-05-20	12.3667	1	1	0	2	2006	2	2
570	0	3	1	2	0	0	0	0	0	0	2	≥70	3	30.52	64.2	1	1	3	3	1	0	4	6720	2	2	2	30.52	1	3	1	2007-06-18	2012-09-25	2	2012-09-25	2012-09-25			2012-04-20	58.9333	1	1	0	0	2007	2	2
571	0	19	2	2	0	1	1	0	0	0	2	≥70	7	47.16	55.9333	1	1	2	4	1	0	4	6300	2	2	2	47.16	1	19	2	2007-07-04	2012-02-06	2	2012-02-06	2012-02-06			2011-11-09	52.9667	1	1	0	0	2007	2	2
572	2		0	2	0	0	0	0	0	0	4	≥70	6	45.58	20.5	1	2	4	4	1	1	5	6300	2	2	2	45.58	0		0	2007-09-13	2009-05-20	2	2009-05-20	2009-05-20			2008-02-18	5.26667	1	2	0	2	2007	2	4
573	2		0	3	0	0	0	1	0	0	2	≥70	13	27.3	15.9667	1	1	4	3	1	0	4	6150	2	2	2	27.3	0		0	2007-11-08	2009-03-01	2	2009-03-01	2009-03-01			2008-07-28	8.76667	1	1	0	2	2007	3	2
574	2		0	2	0	0	0	0	0	0	2	≥70	4	53.9	10.4	1	2	4	2	0	0	2	6300	2	2	2	53.9	0		0	2007-12-04	2008-10-11	2	2008-10-11	2008-10-11			2008-07-11	7.33333	1	2	0	2	2007	2	2
575	2		0	2	1	1	0	0	0	0	2	≥70	5	13.3	43.5333	1	1	3	4	0	0	4	6300	2	2	2	13.3	0		0	2007-12-06	2011-07-04	2		2011-07-04			2008-07-11	7.26667	1	1	0	2	2007	2	2
577	2		0	2	1	1	0	1	0	0	2	≥70	5	30.2	7.76667	1	1	3	4	0	0	4	6300	2	2	2	30.2	0		0	2008-04-14	2008-12-03	2	2008-12-03	2008-12-03			2008-12-03	15.8	1	1	0	2	2008	2	2
578	2		0	1	0	0	0	0	0	0	1	≥70	5	41.67	21.7	1	1	4	3	1	0	4	6000	2	2	2	41.67	0		0	2008-08-07	2010-05-20	2	2010-05-20	2010-05-20			2009-02-24	6.7	1	1	0	2	2006	1	1
579	0	19	2	2	0	0	0	0	0	0	2	≥70	8	61.36	14.2667	1	2	3	4	1	0	4	6150	2	2	2	61.36	1	19	2	2008-10-27	2009-12-29	2	2009-12-29	2009-12-29			2009-01-29	3.13333	1	2	0	0	2008	2	2
580	2		0	2	1	0	0	0	0	0	2	≥70	4	31.18	104.033	0		4	3	1	0	4	6000	2	2	2	31.18	0		0	2008-10-14	2017-05-01	1		2017-05-01			2017-05-01	104.033	0		0	2	2008	2	2
581	2		0	2	0	0	0	0	0	0	2	≥70	2.5	4.8	21.7333	1	1	2	2	0	0	2	6000	2	2	2	4.8	0		0	2008-12-09	2010-09-22	2	2010-09-22	2010-09-22			2009-08-18	8.4	1	1	0	2	2008	2	2
582	0	19	3	1	0	1	0	0	0	0	2	≥70	4	69.9679	17.9667	1	3	2	3	1	0	4	6300	2	2	2	69.9679	1	19	3	2009-02-19	2010-08-12	2	2010-08-12	2010-08-12			2010-01-21	11.2	1	3	0	0	2009	1	2
583	2		0	1	0	0	0	0	0	0	3	≥70	5	22.2	10.7	1	2	2	3	0	0	2	6300	2	2	2	22.2	0		0	2009-03-05	2010-01-20	2	2010-01-20	2010-01-20			2009-10-20	7.63333	1	2	0	2	2009	1	3
584	0	19	1	1	0	0	1	0	0	0	2	≥70	3	31.4	98.2	0		1	4	0	0	4	6300	2	2	2	31.4	1	19	1	2009-04-07	2017-05-01	1		2017-05-01			2017-05-01	98.2	0		0	0	2009	1	2
585	0	19	1	2	1	0	0	0	0	0	2	≥70	5	44.8	9.33333	1	1	2	4	0	0	4	6000	2	2	2	44.8	1	19	1	2009-05-04	2010-02-08	2	2010-02-08	2010-02-08			2010-01-08	8.3	1	1	0	0	2009	2	2
586	0	19	1	2	0	0	0	0	0	0	4	≥70	6	57.9462	13.2667	1	2	4	3	1	1	5	6000	2	2	2	57.9462	1	19	1	2009-05-26	2010-06-28	2	2010-06-28	2010-06-28			2009-09-10	3.56667	1	2	0	0	2009	2	4
587	2		0	2	0	0	0	0	0	0	2	≥70	6	30.11	9	1	1	3	4	1	0	4	6000	2	2	2	30.11	0		0	2009-05-27	2010-02-21	2	2010-02-21	2010-02-21			2009-11-10	5.56667	1	1	0	2	2009	2	2
588	2		0	2	0	0	0	0	0	0	3	≥70	10	40.91	9.7	1	2	3	3	1	0	4	6150	2	2	2	40.91	0		0	2009-06-11	2010-03-29	2	2010-03-29	2010-03-29			2009-10-09	4	1	2	0	2	2009	2	3
589	2		0	2	0	0	0	0	0	0	4	≥70	11	31.5	20.7333	0		4	3	0	0	2	6150	2	2	2	31.5	0		0	2009-07-15	2011-03-29	1		2011-03-29			2011-03-29	20.7333	0		0	2	2009	2	4
590	0	19	1	2	0	0	0	0	0	0	2	≥70	4	22.474	26.7333	1	2	3	3	1	0	4	6300	2	2	2	22.474	1	19	1	2009-08-25	2011-11-05	2	2011-11-05	2011-11-05			2011-04-07	19.6667	1	2	0	0	2009	2	2
591	2		0	2	0	0	1	0	0	0	2	≥70	4	78	13.2667	1	1	3	2	0	0	2	6510	2	2	2	78	0		0	2009-08-26	2010-09-28	2		2010-09-28			2010-05-31	9.26667	1	1	0	2	2009	2	2
592	0	19	2	2	0	0	0	0	0	0	2	≥70	8	52.6	67.6667	1	1	4	3	0	0	2	6150	2	2	2	52.6	1	19	2	2009-08-24	2015-03-16	2		2015-03-16			2012-12-24	40.6	1	1	0	0	2009	2	2
593	2		0	2	0	0	0	0	0	0	2	≥70	7	86	5.23333	1	1	2	4	0	0	4	6150	2	2	2	86	0		0	2009-09-24	2010-02-28	2	2010-02-28	2010-02-28			2010-01-28	4.2	1	1	0	2	2009	2	2
594	2		0	2	1	0	0	0	0	0	2	≥70	8	65	5.66667	1	1	4	2	0	0	2	6300	2	2	2	65	0		0	2009-12-01	2010-05-20	2	2010-05-20	2010-05-20			2010-05-11	5.36667	1	1	0	2	2009	2	2
595	2		0	2	1	0	0	0	0	0	2	≥70	3	13.9	90.0667	0		4	2	0	0	2	6150	2	2	2	13.9	0		0	2009-12-07	2017-05-01	1		2017-05-01			2017-05-01	90.0667	0	2	0	2	2009	2	2
596	0	19	1	1	1	0	0	0	0	0	2	≥70	8	76.8	14.3	1	2	4	3	1	1	5	6150	2	2	2	76.8	1	19	1	2009-12-15	2011-02-17	2	2011-02-17	2011-02-17			2010-09-17	9.2	1	2	0	0	2009	1	2
597	2		0	2	1	0	1	0	0	0	2	≥70	4	79.23	7.23333	1	3	3	3	1	1	5	6150	2	2	2	79.23	0		0	2009-12-07	2010-07-12	2	2010-07-12	2010-07-12			2010-05-11	5.16667	1	3	0	2	2009	2	2
598	2		0	3	1	0	0	0	0	0	2	≥70	7	48.3694	4	1	4	3	2	1	0	3	6300	2	2	2	48.3694	0		0	2009-12-29	2010-04-28	4	2010-04-28	2010-04-28			2010-04-28	4	0	4	0	2	2009	3	2
599	0	19	2	2	1	0	0	0	0	0	3	≥70	6	35.7324	8.73333	1	2	4	4	0	0	4	6300	2	2	2	35.7324	1	19	2	2010-02-03	2010-10-23	2	2010-10-23	2010-10-23			2010-06-23	4.66667	1	2	0	0	2010	2	3
600	2		0	2	0	0	0	0	0	0	2	≥70	7	41.0786	24.4667	1	2	4	4	1	0	4	6300	2	2	2	41.0786	0		0	2010-03-09	2012-03-12	2	2012-03-12	2012-03-12			2011-01-12	10.3	1	2	0	2	2010	2	2
602	2		0	2	1	0	1	0	0	0	2	≥70	4	43.7335	23.8667	1	1	3	3	1	0	4	6300	2	2	2	43.7335	0		0	2010-03-08	2012-02-22	2	2012-02-22	2012-02-22			2011-07-04	16.1	1	1	0	2	2010	2	2
603	2		0	2	1	0	0	0	0	0	2	≥70	6.5	56.8548	72.4667	0		2	4	1	0	4	6150	2	2	2	56.8548				2010-03-19	2016-03-01	0		2016-03-01			2016-03-01	72.5667	1	1	0	2		2	2
604	2		0	2	0	0	0	0	0	0	2	≥70	7	78.195	14.1667	1	1	3	4	1	0	4	6000	2	2	2	78.195	0		0	2010-03-18	2011-05-17	2		2011-05-17			2010-07-25	4.3	1	1	0	2	2010	2	2
605	2		0	2	0	0	0	0	1	0	2	≥70	4	23.69	64.0333	1	1	3	3	1	0	4	6300	2	2	2	23.69	0		0	2010-05-12	2015-08-15	2	2015-08-15	2015-08-15			2015-05-25	61.3	1	1	0	2	2010	2	2
606	2		0	2	1	0	1	0	0	0	2	≥70	5	63.04	3.2	1	3	4	4	1	0	4	6300	2	2	2	63.04	0		0	2010-05-19	2010-08-23	2		2010-08-23			2010-08-23	8.46667	1	3	0	2	2010	2	2
607	0	3	2	2	0	1	0	0	0	0	2	≥70	5	57.9	16.6333	1	2	3	3	0	0	2	6300	2	2	2	57.9	1	3	2	2010-05-19	2011-09-30	2		2011-09-30			2011-03-30	10.5	1	2	0	0	2010	2	2
608	0	19	1	2	0	0	0	0	0	0	2	≥70	8.5	76.43	3.5	1	2	3	3	1	0	4	5880	2	2	2	76.43	1	19	1	2010-08-27	2010-12-10	2	2010-12-10	2010-12-10			2010-10-28	2.06667	1	2	0	0	2010	2	2
609	2		0	3	0	0	1	0	0	0	2	≥70	8	28.5	3.1	1	2	3	4	0	0	4	5600	2	2	2	28.5	0		0	2010-09-13	2010-12-15	2		2010-12-15			2010-10-21	1.26667	1	2	0	2	2010	4	2
610	2		0	2	0	1	0	0	0	0	2	≥70	11.5	64.7	19.5333	1	2	3	4	1	0	4	6150	2	2	2	64.7	0		0	2010-10-01	2012-05-09	2	2012-05-09	2012-05-09			2011-05-04	7.16667	1	2	0	2	2010	2	2
611	2		0	2	0	1	1	0	0	0	3	≥70	4	23.7	36.1667	1	1	3	3	1	0	4	6150	2	2	2	23.7	0		0	2010-11-03	2013-10-23	2		2013-10-23			2012-01-29	15.0667	1	1	0	2	2010	2	3
612	2		0	2	0	0	0	0	0	0	2	≥70	5	26.83	13.5667	1	1	3	4	1	0	4	6300	2	2	2	26.83	0		0	2010-11-16	2011-12-28	2		2011-12-28			2011-06-01	6.56667	1	1	0	2	2010	2	2
614	2		0	2	0	0	0	0	0	0	2	≥70	5	17.91	25.9	1	2	3	3	1	0	4	6150	2	2	2	17.91	0		0	2010-12-28	2013-02-12	2		2013-02-12			2012-03-16	14.8	1	2	0	2	2010	2	2
615	0	19	2	2	0	0	0	0	0	0	2	≥70	11.5	57.32	5.76667	1	2	2	4	1	1	5	6300	2	2	2	57.32	1	19	2	2011-01-13	2011-07-05	2		2011-07-05			2011-05-20	4.23333	1	2	0	0	2011	2	2
616	0	2	4	2	1	0	1	0	0	0	2	≥70	4	38.65	28.7667	1	1	2	3	1	0	4	6000	2	2	2	38.65	1	2	4	2011-06-28	2013-11-07	2	2013-11-07	2013-11-07			2012-04-13	9.66667	1	1	0	0	2011	2	2
617	2		0	2	0	0	0	0	0	0	2	≥70	5	26.8	70.8	0		2	3	0	0	2	6300	2	2	2	26.8	0		0	2011-07-08	2017-05-01	1		2017-05-01			2017-05-01	70.8	0		0	2	2011	2	2
618	2		0	2	1	0	0	0	0	0	4	≥70	3	45	27.6	1	1	3	2	0	0	2	6300	2	2	2	45	0		0	2011-08-03	2013-11-08	2	2013-11-08	2013-11-08			2012-06-15	10.5667	1	1	0	2	2011	2	4
619	2		0	2	0	0	0	0	0	0	2	≥70	4	25.03	6.06667	1	1	3	4	1	0	4	6300	2	2	2	25.03	0		0	2011-08-05	2012-02-03	2		2012-02-03			2012-01-04	5.06667	1	1	0	2	2011	2	2
620	0	6	2	2	1	0	0	0	0	0	2	≥70	5	23.97	69.8333	0		3	3	1	0	4	6300	2	2	2	23.97	1	6	2	2011-08-06	2017-05-01	1		2017-05-01			2017-05-01	69.8333	0		0	0	2011	2	2
621	2		0	2	1	0	0	1	0	0	2	≥70	4	43.9236	13.5667	1	2	4	4	1	0	4	6150	2	2	2	43.9236	0		0	2011-09-02	2012-10-13	2		2012-10-13			2012-02-05	5.2	1	2	0	2	2011	2	2
622	0	3	4	2	0	0	0	0	0	0	2	≥70	6	26.6328	5.6	1	1	3	3	1	0	4	6300	2	2	2	26.6328	1	3	4	2011-09-13	2012-02-28	2	2012-02-28	2012-02-28					1		0	0	2011	2	2
623	2		0	2	0	0	0	1	0	0	2	≥70	7	41.7961	29.4667	1	2	4	3	1	0	4	6000	2	2	2	41.7961	0		0	2011-09-28	2014-02-28	2	2014-02-28	2014-02-28			2011-11-03	1.2	1	2	0	2	2011	2	2
624	2		0	2	0	0	0	1	0	0	2	≥70	3	16.7	68.1	0		3	3	0	0	2	6300	2	2	2	16.7	0		0	2011-09-27	2017-05-01	1		2017-05-01			2017-05-01	68.1	0		0	2	2011	2	2
625	2		0	2	0	0	0	0	0	0	2	≥70	7	37.4023	9.13333	1	0	4	3	0	0	2	5880	2	2	2	37.4023	0		0	2011-09-30	2012-06-30	2	2012-06-30	2012-06-30					1	0	0	2	2011	2	2
626	0	3	2	2	1	1	1	0	0	0	2	≥70	6	53.7858	4.56667	1	4	2	4	1	1	5	6300	2	2	2	53.7858	1	3	2	2011-10-15	2012-02-29	4	2012-02-29	2012-02-29			2012-02-29	4.56667	0	4	0	0	2011	2	2
627	2		0	2	1	0	0	0	0	0	2	≥70	5	34.9665	67.4	0		3	3	0	0	2	6090	2	2	2	34.9665	0		0	2011-10-18	2017-05-01	1		2017-05-01			2017-05-01	67.4	0		0	2	2011	2	2
628	2		0	2	1	0	0	0	0	0	2	≥70	8	30.7469	18.0333	1	3	3	3	1	0	4	5740	2	2	2	30.7469				2011-10-22	2013-04-15	2		2013-04-15			2012-08-15	9.93333	1	3	0	2		2	2
629	2		0	2	0	0	0	1	0	0	2	≥70	6	19.04	29.2333	1	2	3	3	1	0	4	5740	2	2	2	19.04				2011-10-26	2012-03-21	2		2014-03-21			2011-12-23	1.93333	1	2	0	2		2	2
630	0	3	4	2	1	0	0	0	0	0	2	≥70	7	42.2	86.9	0		3	4	0	0	4	6400	2	2	2	42.2	1	3	4	2010-03-12	2017-05-01	1		2017-05-01			2017-05-01	86.9	0		0	0	2011	2	2
631	2		0	2	0	0	0	0	0	0	2	≥70	3	14.1445	52.1667	0		2	3	1	1	5	6150	2	2	2	14.1445				2011-11-18	2016-03-01	0		2016-03-01			2016-03-01	53.1667	1	1	0	2		2	2
632	2		0	2	0	0	0	1	0	0	2	≥70	6	45.488	52.1667	0		2	3	1	0	4	6150	2	2	2	45.488				2011-11-18	2016-03-01	0		2016-03-01			2016-03-01	52.1667	0		0	2		2	2
633	2		0	2	0	0	0	0	0	0	2	≥70	3	27.8773	51.3	0		3	2	1	0	3	6150	2	2	2	27.8773				2011-12-14	2016-03-01	0		2016-03-01			2015-12-07	48.4667	1	1	0	2		2	2
634	2		0	2	0	0	1	0	0	0	2	≥70	5	79.2376	28.3333	1	1	4	3	1	0	4	6300	2	2	2	79.2376				2011-12-13	2012-04-11	2		2014-04-11			2012-02-11	2	1	1	0	2		2	2
635	0	6	2	2	0	0	0	0	0	0	2	≥70	5	31.1	63.3667	0		2	3	0	0	2	6300	2	2	2	31.1	1	6	2	2012-02-16	2017-05-01	1		2017-05-01			2017-05-01	63.3667	0	1	0	0	2012	2	2
636	2		0	2	0	0	0	0	0	0	2	≥70	4	15.2	16.1667	1	1	3	3	0	0	2	6000	2	2	2	15.2				2012-02-22	2013-06-21	2		2013-06-21			2012-05-21	2.96667	1	1	0	2		2	2
637	0	6	1	2	0	0	0	0	0	0	2	≥70	8	34.23	34.5	1	1	1	4	1	0	4	6400	2	2	2	34.23	1	6	1	2012-03-01	2014-12-31	2	2014-12-31	2014-12-31					1	1	0	0	2012	2	2
638	2		0	2	1	0	0	0	0	0	2	≥70	5	15.65	48.4333	0		3	4	1	0	4	6000	2	2	2	15.65				2012-03-09	2016-03-01	0		2016-03-01			2016-03-01	48.4333	0		0	2		2	2
639	2		0	2	1	0	0	0	1	0	2	≥70	5	59.7766	48.3333	0		3	3	1	0	4	6400	2	2	2	59.7766				2012-03-12	2016-03-01	0		2016-03-01			2016-03-01	48.3333	0		0	2		2	2
640	2		0	2	0	0	0	0	0	0	2	≥70	3	7.1482	48.2667	0		2	3	0	0	2	6000	2	2	2	7.1482				2012-03-14	2016-03-01	0		2016-03-01			2016-03-01	48.2667	0		0	2		2	2
641	2		0	2	1	0	0	0	0	0	2	≥70	2	21.4	19.1333	1	3	3	3	1	0	4	6000	2	2	2	21.4				2012-04-06	2013-11-01	2		2013-11-01			2013-07-01	15.0333	1	3	0	2		2	2
642	2		0	2	0	0	0	0	0	0	2	≥70	3	53.6088	48.0667	0		3	3	1	0	4	5800	2	2	2	53.6088				2012-03-20	2016-03-01	0		2016-03-01			2016-03-01	48.0667	0		0	2		2	2
643	2		0	2	0	0	0	0	0	0	2	≥70	5	31.6032	47.7333	0		2	3	0	0	2	6000	2	2	2	31.6032				2012-03-30	2016-03-01	0		2016-03-01			2012-09-03	5.23333	1	1	0	2		2	2
644	0	8	1	3	1	0	1	0	0	0	3	≥70	4	20.8509	20.2	1	1	4	3	1	0	4	6300	2	2	2	20.8509	1	8	1	2012-05-04	2013-12-31	2	2013-12-31	2013-12-31			2012-06-05	1.06667	1	1	0	0	2012	3	3
645	0	2	1	2	1	0	0	0	0	0	2	≥70	4	52.44	8.73333	1	3	4	3	1	0	4	6150	2	2	2	52.44	1	2	1	2012-04-13	2012-12-31	2	2012-12-31	2012-12-31			2012-10-31	6.7	1	3	0	0	2012	2	2
646	0	6	1	2	0	0	0	0	0	0	2	≥70	3	9.0125	7.26667	1	2	1	3	0	0	2	6300	2	2	2	9.0125	1	6	1	2012-04-01	2012-11-05	2	2012-11-05	2012-11-05			2012-10-19	6.7	1	2	0	0	2012	2	2
647	2		0	2	1	0	1	0	0	0	2	≥70	5	30.5151	47.5333	0		3	3	0	0	2	5125	2	2	2	30.5151				2012-04-05	2016-03-01	0		2016-03-01			2016-03-01	47.5333	0		0	2		2	2
648	2		0	2	1	0	0	0	0	0	2	≥70	8	71.8211	18.2333	1	1	3	2	0	0	2	6000	2	2	2	71.8211				2012-04-24	2013-10-23	2		2013-10-23			2013-03-23	11.1	1	1	0	2		2	2
649	2		0	2	1	0	0	0	0	0	2	≥70	10	48.4085	45.4667	0		3	3	0	0	2	6000	2	2	2	48.4085				2012-06-06	2016-03-01	0		2016-03-01			2012-11-14	5.36667	1	1	0	2		2	2
650	2		0	2	1	1	0	0	0	0	2	≥70	5	14.5	32.9	1	3	2	3	0	0	2	6400	2	2	2	14.5				2012-06-25	2015-03-09	2		2015-03-09			2014-09-15	27.0667	1	3	0	2		2	2
651	2		0	2	0	0	0	0	0	0	2	≥70	5	27.1626	45.4	0		2	3	0	0	2	6000	2	2	2	27.1626				2012-06-08	2016-03-01	0		2016-03-01			2016-03-01	45.4	0		0	2		2	2
653	0	6	1	2	0	0	0	0	0	0	2	≥70	2	6.4	59.0333	0		2	3	0	0	2	6000	2	2	2	6.4	1	6	1	2012-06-25	2017-05-01	1		2017-05-01			2017-05-01	59.0333	0		0	0	2012	2	2
654	2		0	2	1	0	0	0	0	0	2	≥70	6	24.7272	29.2333	1	4	4	3	1	0	4	6000	2	2	2	24.7272				2012-07-02	2012-11-26	4		2014-11-26			2012-11-26	4.9	0	4	0	2		2	2
655	2		0	2	0	0	0	0	0	0	1	≥70	4	18.3	44.0333	0		3	2	0	0	2	6000	2	2	2	18.3				2012-07-19	2016-03-01	0		2016-03-01			2016-03-01	44.0333	0		0	2		2	1
656	0	6	1	2	0	0	0	1	0	0	1	≥70	3	7.3423	57.7333	0		3	4	0	0	4	6200	2	2	2	7.3423	1	6	1	2012-08-03	2017-05-01	1		2017-05-01			2012-09-14	1.4	1	1	0	0	2012	2	1
657	2		0	1	1	0	1	0	0	0	2	≥70	5	8.4	44.0667	0		3	3	0	0	2	6000	2	2	2	8.4				2012-07-18	2016-03-01	0		2016-03-01			2016-03-01	44.0667	0		0	2		1	2
658	0	6	4	2	0	0	0	0	0	0	2	≥70	7	52.8	57.5333	0		3	4	0	0	4	6200	2	2	2	52.8	1	6	4	2012-08-09	2017-05-01	1		2017-05-01			2017-05-01	57.5333	0		0	0	2012	2	2
659	2		0	2	0	0	0	0	0	0	2	≥70	4	34	42.7	0		3	3	0	0	2	6000	2	2	2	34				2012-08-28	2016-03-01	0		2016-03-01			2015-08-07	35.8	1	2	0	2		2	2
660	0	2	4	2	0	0	0	0	0	0	2	≥70	2	99.8775	19.9667	1	2	2	3	1	0	4	6150	2	2	2	99.8775	1	2	4	2012-09-05	2014-04-27	2	2014-04-27	2014-04-27			2013-01-17	4.46667	1	2	0	0	2012	2	2
661	2		0	2	1	0	0	0	0	0	2	≥70	5	64.24	29.9333	1	3	2	3	1	0	4	6300	2	2	2	64.24				2012-09-10	2013-02-25	2		2015-02-25			2013-01-25	4.56667	1	3	0	2		2	2
662	2		0	2	0	0	0	0	0	0	2	≥70	5	22.6531	42.2333	0		2	3	0	0	2	6300	2	2	2	22.6531				2012-09-11	2016-03-01	0		2016-03-01			2016-03-01	42.2333	0		0	2		2	2
663	0	6	2	2	1	1	0	0	0	0	2	≥70	4	77.8659	4.5	1	4	2	4	1	1	5	6000	2	2	2	77.8659	1	6	2	2012-09-24	2013-02-06	4		2013-02-06			2013-02-06	4.5	0	4	0	0	2012	2	2
664	2		0	2	0	0	0	1	0	0	2	≥70	4	33.8131	24.7	1	2	3	3	1	0	4	6150	2	2	2	33.8131				2012-09-25	2014-10-06	2		2014-10-06			2013-03-18	5.8	1	2	0	2		2	2
665	0	6	1	2	0	0	0	0	0	0	2	≥70	5	16.8886	3.53333	1	4	3	4	0	0	4	6000	2	2	2	16.8886	1	6	1	2012-10-02	2013-01-16	4	2013-01-16	2013-01-16			2013-01-16	3.53333	0	4	0	0	2012	2	2
666	2		0	2	0	0	0	0	0	0	2	≥70	6	6.1	41.6667	0		2	2	0	0	2	6150	2	2	2	6.1				2012-09-28	2016-03-01	0		2016-03-01			2016-03-01	41.6667	0		0	2		2	2
667	0	6	2	3	0	0	0	0	0	0	2	≥70	9	282.98	25	1	1	4	3	1	0	4	6000	2	2	2	282.98	1	6	2	2012-11-20	2014-12-10	2	2014-12-10	2014-12-10			2014-03-05	15.6667	1	1	0	0	2012	3	2
670	2		0	2	1	0	0	0	0	0	2	≥70	8	129.674	40.5	0		2	4	1	0	4	6000	2	2	2	129.674				2012-11-02	2016-03-01	0		2016-03-01			2016-03-01	40.5	0		0	2		2	2
672	2		0	2	1	0	0	0	0	0	3	≥70	3	49.5123	28.2333	1	1	3	4	1	0	4	6000	2	2	2	49.5123				2012-11-14	2013-03-11	2		2015-03-11			2013-02-21	3.3	1	1	0	2		2	3
673	2		0	1	0	0	0	0	0	0	2	≥70	6	60.3603	27.6667	1	1	3	3	0	0	2	6000	2	2	2	60.3603				2013-03-22	2013-06-30	2		2015-06-30			2015-02-16	23.2	1	1	0	2		1	2
675	2		0	3	1	0	0	1	0	0	2	≥70	7	78.3947	38.5333	0		2	4	1	1	5	6300	2	2	2	78.3947				2012-12-31	2016-03-01	0		2016-03-01			2013-04-17	3.56667	1	1	0	2		3	2
676	0	6	4	2	0	0	0	0	0	0	2	≥70	4	55.7509	2.46667	1	2	3	3	1	0	4	6150	2	2	2	55.7509	1	6	4	2013-02-16	2013-05-01	2	2013-05-01	2013-05-01			2013-05-01	13.2	1	2	0	0	2013	2	2
677	0	6	1	2	0	0	0	1	0	0	2	≥70	6	53.4107	24	1	2	4	3	0	0	2	6300	2	2	2	53.4107	1	6	1	2013-03-12	2015-03-02	2	2015-03-02	2015-03-02			2014-03-02	11.8333	1	2	0	0	2013	2	2
678	0	3	3	2	0	0	0	0	0	0	2	≥70	5	38.7146	8.56667	1	1	3	3	1	0	4	6000	2	2	2	38.7146	1	3	3	2013-04-18	2013-12-31	2	2013-12-31	2013-12-31			2013-09-02	4.56667	1	1	0	0	2013	2	2
679	2		0	2	0	1	0	1	0	0	2	≥70	4	55.3756	18.6	1	3	3	4	1	0	4	6150	2	2	2	55.3756				2013-03-07	2014-09-16	2		2014-09-16			2014-02-16	11.5333	1	3	0	2		2	2
682	2		0	3	1	0	0	0	0	0	2	≥70	10	85.743	35.8333	0		2	3	1	0	4	5880	2	2	2	85.743				2013-03-22	2016-03-01	0		2016-03-01			2013-04-07	0.533333	1	1	0	2		3	2
683	2		0	2	0	0	0	0	0	0	3	≥70	6	22.2327	11.4333	1	1	3	4	1	0	4	6150	2	2	2	22.2327				2013-03-29	2014-03-07	2		2014-03-07			2013-08-26	5	1	1	0	2		2	3
684	2		0	2	0	0	0	0	0	0	2	≥70	6	46.3779	35.5	0		3	3	0	0	2	6000	2	2	2	46.3779				2013-04-01	2016-03-01	0		2016-03-01			2016-03-01	35.5	0		0	2		2	2
685	2		0	2	0	0	0	0	0	0	2	≥70	6	31.4366	12.2	1	1	2	4	1	0	4	6300	2	2	2	31.4366				2013-04-03	2014-04-04	2		2014-04-04			2014-02-04	10.2333	1	1	0	2		2	2
688	2		0	2	0	0	0	1	0	0	2	≥70	4	40.2745	8.56667	1	1	4	3	1	0	4	6000	2	2	2	40.2745				2013-05-28	2014-02-09	2		2014-02-09			2013-12-09	6.5	1	1	0	2		2	2
690	2		0	2	0	0	1	0	0	0	2	≥70	5	22.3956	29.4667	1	1	2	3	1	1	5	6150	2	2	2	22.3956				2013-06-14	2015-11-15	2		2015-11-15			2015-02-15	20.3667	1	1	0	2		2	2
691	0	6	2	2	1	0	0	0	0	0	2	≥70	6	90.7948	9.13333	1	2	3	3	1	0	4	6000	2	2	2	90.7948	1	6	2	2013-07-15	2014-04-15	2	2014-04-15	2014-04-15			2014-02-17	7.23333	1	2	0	0	2013	2	2
692	2		0	2	1	0	0	0	0	0	2	≥70	6	83.3197	11.2	1	1	3	3	1	0	4	6000	2	2	2	83.3197				2013-07-25	2014-06-26	2		2014-06-26			2014-03-26	8.13333	1	1	0	2		2	2
693	0	6	1	2	0	0	0	0	0	0	2	≥70	2	31.1619	45.6	0		2	4	1	0	4	6300	2	2	2	31.1619	1	6	1	2013-08-02	2017-05-01	1		2017-05-01			2017-05-01	45.6	0		0	0	2013	2	2
694	0	6	2	2	0	0	0	0	0	0	2	≥70	4	11.5835	45.1333	0		3	4	1	0	4	6300	2	2	2	11.5835	1	6	2	2013-08-16	2017-05-01	1		2017-05-01			2015-03-19	19.3333	1	2	0	0	2013	2	2
695	2		0	2	0	0	0	0	0	0	2	≥70	3	80.7529	25.9	1	3	2	3	0	0	2	6720	2	2	2	80.7529				2013-08-01	2015-09-17	2		2015-09-17			2015-01-17	17.8	1	3	0	2		2	2
697	0	8	3	1	1	0	0	0	0	0	2	≥70	3	31.0764	44.5667	0		3	3	0	0	2	6000	2	2	2	31.0764	1	8	3	2013-09-02	2017-05-01	1		2017-05-01			2017-05-01	44.5667	0		0	0	2013	1	2
699	2		0	2	0	0	0	0	0	0	2	≥70	6	15.0537	30.1333	0		2	3	0	0	2	6300	2	2	2	15.0537				2013-09-09	2016-03-01	0		2016-03-01			2016-03-01	31.1	1	1	0	2		2	2
701	2		0	2	1	1	0	0	0	0	2	≥70	7	101.634	29.6333	0		3	3	0	0	2	6000	2	2	2	101.634				2013-09-24	2016-03-01	0		2016-03-01			2016-03-01	29.6333	0		0	2		2	2
703	2		0	2	0	0	0	0	0	0	2	≥70	5	28.0633	29.6	0		3	2	0	0	2	6150	2	2	2	28.0633				2013-09-25	2016-03-01	0		2016-03-01			2016-03-01	29.6	0		0	2		2	2
704	2		0	2	1	0	0	0	0	0	3	≥70	6	57.4152	20.3	1	3	3	3	1	0	4	6000	2	2	2	57.4152				2013-09-29	2015-05-31	2		2015-05-31			2014-10-31	13.2333	1	3	0	2		2	3
708	0	19	1	2	0	1	0	1	0	0	2	≥70	4	21.2708	15.8	1	1	1	2	1	0	3	6000	2	2	2	21.2708	1	19	1	2014-01-20	2015-05-09	2	2015-05-09	2015-05-09					1	1	0	0	2013	2	2
709	0	6	1	2	1	0	1	0	0	0	2	≥70	5	32.4924	7.46667	1	2	3	4	1	0	4	6300	2	2	2	32.4924	1	6	1	2014-01-02	2014-08-14	2	2014-08-14	2014-08-14			2014-06-14	5.43333	1	2	0	0	2013	2	2
710	0	6	2	2	0	0	0	0	0	0	2	≥70	5	45.0915	39.9	0		4	4	1	0	4	6000	2	2	2	45.0915	1	6	2	2014-01-20	2017-05-01	1		2017-05-01			2017-05-01	39.9	0		0	0	2013	2	2
711	0	9	2	2	0	0	1	1	0	0	2	≥70	8	69.938	25.6	0		3	2	1	0	3	6000	2	2	2	69.938				2014-01-23	2016-03-01	0		2016-03-01			2016-03-01	25.6	0		0	0		2	2
712	2		0	2	1	0	0	0	0	0	4	≥70	4	27.7845	11.0333	1	2	4	3	1	0	4	5880	2	2	2	27.7845				2014-01-14	2014-12-11	2		2014-12-11			2014-05-14	4	1	2	0	2		2	4
714	2		0	2	0	0	0	0	0	0	2	≥70	4	29.8271	22.3667	1	3	3	4	1	0	4	6000	2	2	2	29.8271				2014-02-18	2015-12-21	2		2015-12-21			2015-02-21	12.2667	1	3	0	2		2	2
715	0	2	1	2	0	0	0	0	0	0	2	≥70	5	58.8218	38.5	0		3	4	0	0	4	6000	2	2	2	58.8218	1	2	1	2014-03-03	2017-05-01	1		2017-05-01			2017-05-01	38.5	0		0	0	2014	2	2
716	0	6	1	3	1	0	0	0	0	0	3	≥70	2	106.696	38.7	0		2	4	1	1	5	6000	2	2	2	106.696	1	6	1	2014-02-25	2017-05-01	1		2017-05-01			2017-05-01	38.7	0		0	0	2014	3	3
718	2		0	2	1	0	0	0	0	0	2	≥70	3	52.4679	11.8333	1	2	3	3	1	0	4	6150	2	2	2	52.4679				2014-03-05	2015-02-23	2		2015-02-23			2014-12-22	9.73333	1	2	0	2		2	2
719	0	3	1	1	0	1	0	0	0	0	3	≥70	6	42.4879	6.76667	1	1	4	4	0	0	4	6150	2	2	2	42.4879	1	3	1	2014-03-05	2014-09-24	2	2014-09-24	2014-09-24			2014-07-24	4.7	1	1	0	0	2014	1	3
720	0	6	3	2	0	0	0	0	0	0	4	≥70	2	111.638	10.1	1	2	2	4	1	0	4	6300	2	2	2	111.638	1	6	3	2014-03-13	2015-01-10	2	2015-01-10	2015-01-10			2014-08-26	5.53333	1	2	0	0	2014	2	4
722	2		0	2	1	0	1	0	0	0	2	≥70	3	39.8551	6.5	1	3	4	4	1	0	4	6150	2	2	2	39.8551				2014-03-31	2014-10-12	2		2014-10-12			2014-09-12	5.5	1	3	0	2		2	2
723	0	2	3	2	0	0	0	0	0	0	2	≥70	5	53.3241	6.6	1	4	4	3	1	0	4	6000	2	2	2	53.3241	1	2	3	2014-05-28	2014-12-12	4	2014-12-12	2014-12-12			2014-12-12	6.6	0	4	0	0	2014	2	2
724	2		0	2	1	0	0	0	0	0	2	≥70	8	39.5101	5.1	1	3	3	4	0	0	4	6000	2	2	2	39.5101				2014-09-01	2015-02-01	2		2015-02-01			2015-02-01	11.9333	1	3	0	2		2	2
725	2		0	2	1	0	0	0	0	0	2	≥70	4	51.1144	12.4333	1	1	2	2	1	1	5	6000	2	2	2	51.1144				2014-04-29	2015-05-07	2		2015-05-07			2015-02-07	9.46667	1	1	0	2		2	2
726	2		0	2	0	0	0	0	0	0	2	≥70	4	42.5681	23.1667	0		3	3	0	0	2	6150	2	2	2	42.5681				2014-04-06	2016-03-01	0		2016-03-01			2016-03-01	24.0667	1	2	0	2		2	2
727	0	8	4	2	0	0	0	0	0	0	2	≥70	4	73.9816	36.1333	0		2	4	0	0	4	6000	2	2	2	73.9816	1	8	4	2014-05-13	2017-05-01	1		2017-05-01			2017-05-01	36.1333	0		0	0	2014	2	2
728	2		0	2	0	0	0	0	0	0	2	≥70	4	38.569	14.7667	1	2	3	3	1	0	4	6150	2	2	2	38.569				2014-05-16	2015-08-02	2		2015-08-02			2015-01-22	8.36667	1	2	0	2		2	2
730	2		0	2	1	0	1	0	0	0	1	≥70	4	16.8248	20.7	0		2	3	1	1	5	6150	2	2	2	16.8248				2014-06-19	2016-03-01	0		2016-03-01			2015-10-12	16	1	2	0	2		2	1
731	0	3	2	1	1	0	0	0	1	0	2	≥70	6	10.61	44.4667	0		2	2	0	0	2	6400	2	2	2	10.61	1			2013-11-04	2018-01-30	1		2017-06-30			2017-06-30	44.4667	0		0	0		1	PR
732	0	4	2	2	1	1	0	0	0	0	2	≥70	4	34.61	60	1	1	3	4	0	0	4	6400	2	2	2	34.61	1			2011-08-11	2016-07-15	4		2016-07-15			2016-07-15	60	0		0	0		2	PR
733	0	5	2	1	0	1	0	1	0	0	3	≥70	5	30.38	40.4	0		3	3	0	0	2	6000	2	2	2	30.38	1			2014-03-06	2018-01-30	1		2017-06-30			2017-06-30	40.4	0		0	0		1	SD
734	0	6	2	1	0	0	0	0	0	0	2	≥70	3	22.95	41.4333	1	1	3	3	0	0	2	6600	2	2	2	22.95	1			2012-06-20	2015-11-15	2		2015-11-15			2014-03-15	21.1	1	1	0	0		1	PR
735	0	9	2	1	1	0	0	0	0	0	3	≥70	9	55.23	19.9	1	1	4	3	0	0	2	6000	2	2	2	55.23	1			2014-05-28	2016-01-15	2		2016-01-15			2015-03-15	9.7	1	1	0	0		1	SD
736	0	9	2	1	0	0	0	0	0	0	1	≥70	2	6.556	58.1333	0		4	2	0	0	2	6600	2	2	2	6.556	1			2012-09-20	2018-01-30	1		2017-06-30			2017-06-30	58.1333	0		0	0		1	CR
738	0	6	2	1	1	0	0	0	0	0	1	≥70	5	26.35	47.7333	0		3	4	0	0	4	6000	2	2	2	26.35	1			2013-07-29	2018-01-30	1		2017-06-30			2017-06-30	47.7333	0		0	0		1	CR
739	0	5	2	1	0	0	0	0	0	0	1	≥70	12	60.4	12.1	1	1	2	4	1	1	5	6600	2	2	2	60.4	1			2013-10-02	2014-09-30	2		2014-09-30					1	1	0	0		1	CR
740	0	4	2	1	1	0	1	1	0	0	4	≥70	3	18.94	29.9667	1	1	4	3	0	0	2	6400	2	2	2	18.94	1			2014-01-28	2016-07-15	2		2016-07-15					1	1	0	0		1	PD
743	0	3	2	2	0	0	0	0	0	0	1	≥70	5	72.75	6.23333	1	2	3	4	1	0	4	6000	2	2	2	72.75	1			2014-05-12	2014-11-15	2		2014-11-15			2014-10-15	5.2	1	2	0	0		2	CR
744	0	3	2	1	1	0	0	0	0	0	2	≥70	3	69.12	38.1667	0		4	2	1	0	3	6000	2	2	2	69.12	1			2014-05-12	2018-01-30	1		2017-06-30			2017-06-30	38.1667	0		0	0		1	PR
745	0	4	2	1	0	0	0	0	0	0	2	≥70	7	87.18	13.9333	1	2	4	4	0	0	4	6400	2	2	2	87.18	1			2014-07-24	2015-09-15	2		2015-09-15			2015-02-15	6.86667	1	2	0	0		1	PR
746	0	5	2	1	0	0	0	1	0	0	2	≥70	8	85.91	24.8667	1	1	3	4	0	0	4	6400	2	2	2	85.91	1			2014-06-30	2016-07-15	2		2016-07-15			2016-01-15	18.8	1		0	0		1	PR
747	0	6	2	1	0	0	0	1	0	0	1	≥70	3	35.88	23.8	1	1	3	4	0	0	4	6000	2	2	2	35.88	1			2014-09-01	2016-08-15	2		2016-08-15			2016-06-15	21.7667	1	1	0	0		1	CR
748	0	19	2	1	0	0	0	0	0	0	1	≥70	5	42.89	23	1	2	4	3	0	0	2	6000	2	2	2	42.89	1			2014-09-25	2016-08-15	2		2016-08-15			2016-06-15	20.9667	1	2	0	0		1	CR
749	0	9	2	2	1	0	0	0	0	0	1	≥70	3	43.54	13.6667	1	2	1	4	1	0	4	6000	2	2	2	43.54	1			2015-04-01	2016-05-15	2		2016-05-15			2016-01-15	9.63333	1	2	0	0		2	CR
751	0	8	2	1	0	0	0	0	0	0	3	≥70	5	13.08	20.9	0		2	2	0	0	2	6000	2	2	2	13.08	1			2015-10-12	2018-01-30	1		2017-06-30			2017-06-30	20.9	0		0	0		1	SD
752	0	4	2	1	0	0	0	0	0	0	3	≥70	2	24.87	8.03333	1	1	1	4	1	0	4	6400	2	2	2	24.87	1			2016-01-18	2016-09-15	2		2016-09-15					1	1	0	0		1	SD
753	0	4	2	1	0	0	0	0	0	0	2	≥70	12	49.62	17.3667	0		2	4	1	1	5	6000	2	2	2	49.62	1			2016-01-26	2018-01-30	1		2017-06-30			2017-06-30	17.3667	0		0	0		1	PR
754	0	5	2	1	1	0	1	1	0	0	2	≥70	8	103.4	15.3	0		3	4	0	0	4	6000	2	2	2	103.4	1			2016-03-28	2017-06-30	1		2017-06-30			2016-06-15	2.63333	1	2	0	0		1	PR
755	0	3	2	1	0	0	0	0	0	0	1	≥70	4	54.05	16	1	2	2	4	1	1	5	6000	2	2	2	54.05	1			2016-04-06	2017-07-30	2		2017-07-30			2016-06-15	2.33333	1	2	0	0		1	CR
756	0	9	2	1	0	0	0	0	0	0	1	≥70	5	39.88	10.6333	0		2	3	1	0	4	6000	2	2	2	39.88	1			2016-08-15	2018-01-30	1		2017-06-30			2017-06-30	10.6333	0		0	0		1	CR
757	0	3	2	1	0	1	0	0	0	0	1	≥70	3	22.01	7.73333	0		2	3	0	0	2	6000	2	2	2	22.01	1			2016-11-10	2018-01-30	1		2017-06-30			2017-06-30	7.73333	0		0	0		1	CR
758	0	6	2	1	0	0	0	0	0	0	1	≥70	7	44.71	7.66667	0		2	4	1	1	5	6000	2	2	2	44.71	1			2016-11-12	2018-01-30	1		2017-06-30			2017-06-30	7.66667	0		0	0		1	CR
761	2		0	2	0	0	0	0	0	0	1	≥70	3	117.2	12.4	1	2	4	3	0	0	2	6000	4	2	2	117.2	0			2012-11-01	2013-11-08	2	2013-11-08	2013-11-08			2013-09-08	10.3667	1	2	0	2		2	CR
762	0	7	4	2	1	0	0	0	0	0	2	≥70	7	70.86	27.9	0		4	3	0	0	2	5940	4	2	2	70.86	1	7	4	2012-07-11	2014-10-26	1		2014-10-26	2014-10-26	2	2013-06-18	11.4	1	2	0	0	20120721	2	PR
763	2		0	1	0	1	0	0	0	0	2	≥70	5	46.74	22.9333	1	2	2	4	0	0	4	6000	4	2	2	46.74	0			2012-07-25	2014-06-13	2	2013-12-22	2014-06-13			2013-12-22	17.1667	1	2	0	2	20120725	1	PR
764	2		0	2	0	0	0	0	0	0	2	≥70	9	91.26	29.2667	1	1	3	3	1	0	4	6000	4	2	2	91.26	0			2012-08-02	2014-12-28	2	2015-02-16	2014-12-28			2014-09-13	25.7333	1	1	0	2	20120801	2	PR
765	2		0	2	1	0	0	0	0	0	2	≥70	5	106.76	35.6	1	1	3	3	1	0	4	6000	4	2	2	106.76	0			2012-08-05	2015-07-09	2		2015-07-09	2015-05-01	2	2015-04-10	32.6	1	1	0	2	20120807	2	PR
766	2		0	2	0	0	0	0	0	0	2	≥70	6	91.32	6.16667	1	1	4	3	1	0	4	6000	4	2	2	91.32	0			2012-08-03	2013-02-04	2	2013-02-04	2013-02-04			2013-02-04	6.16667	1	1	0	2	20120805	2	PR
767	2		0	3	0	0	0	0	0	0	3	≥70	5	34.09	12.9	1	1	4	3	1	0	4	6000	4	2	2	34.09	0			2012-08-05	2013-08-27	2	2013-08-27	2013-08-27			2013-08-27	12.9	1	1	0	2	20120815	3	SD
768	2		0	2	0	0	0	0	0	0	2	≥70	5	18.63	10.4	1	1	2	3	1	0	4	6000	4	2	2	18.63	0			2012-08-14	2013-06-22	2	2013-06-22	2013-06-22					1		0	2	20120814	2	PR
769	0	5	2	2	0	0	0	0	0	0	2	≥70	7	142.3	27.9	1	1	3	3	1	0	4	6000	4	2	2	142.3	1			2012-09-03	2014-12-19	2		2014-12-19	2013-09-26	2	2014-06-23	21.9333	1	1	0	0	20120814	2	PR
770	2		0	3	0	0	0	0	0	0	3	≥70	6	13.66	3.7	1	5	4	3	1	0	4	6000	4	2	2	13.66	0			2012-09-12	2013-01-01	5	2013-01-01	2013-01-01			2013-01-01	3.7	0	5	0	2	20120912	3	SD
771	2		0	2	1	0	0	0	0	0	3	≥70	3	42.06	65.2667	0		4	3	0	0	2	6000	4	2	2	42.06	0			2012-09-21	2018-01-31	1		2018-01-31	2016-07-27	0	2018-01-31	65.2667	0		0	2	20120904	2	SD
772	2		0	3	0	1	0	0	0	0	2	≥70	5	38.13	16.4	1	1	3	3	0	0	2	6000	4	2	2	38.13	0			2012-09-24	2014-01-29	2	2014-01-29	2014-01-29					1		0	2		3	PR
773	2		0	1	0	1	0	1	0	0	2	≥70	5	30.71	28.0333	1	1	1	2	1	0	3	6000	4	2	2	30.71	0			2012-10-08	2015-01-27	2		2015-01-27	2016-07-27	2	2014-11-06	25.3	1	1	0	2		1	PR
774	2		0	2	0	0	0	0	0	0	2	≥70	5	57.74	7.86667	1	1	3	3	0	0	2	6000	4	2	2	57.74	0			2012-10-15	2013-06-08	2	2013-06-08	2013-06-08			2013-03-14	5	1	1	0	2		2	PR
775	2		0	1	0	0	0	0	0	0	2	≥70	4	40.56	64.3667	0		2	3	1	0	4	6000	4	2	2	40.56	0			2012-10-18	2018-01-31	0		2018-01-31			2018-01-31	64.3667	0		0	2		1	PR
776	2		0	2	0	0	0	0	0	0	3	≥70	7	79.33	15.5333	1	4	3	3	0	0	2	6000	4	2	2	79.33	0			2012-10-18	2014-01-27	4	2014-01-27	2014-01-27			2014-01-27	15.5333	0	4	0	2		2	SD
777	2		0	1	0	0	0	1	0	0	2	≥70	5	83.3	38.9	1	2	2	3	0	0	2	6000	4	2	2	83.3	0			2012-10-19	2015-12-30	2	2015-12-30	2015-12-30			2015-08-19	34.4667	1	2	0	2		1	PR
778	2		0	2	0	0	0	0	0	0	2	≥70	3	14.38	64.3333	0		2	2	0	0	2	6000	4	2	2	14.38	0			2012-10-19	2018-01-31	1		2018-01-31			2017-06-15	56.6667	1	1	0	2		2	PRalmostCR
779	2		0	2	0	0	0	0	0	0	2	≥70	5	15.4	23.3	1	1	2	3	0	0	2	5940	4	2	2	15.4	0			2012-10-22	2014-09-21	2	2014-09-21	2014-09-21			2014-01-29	15.4667	1	1	0	2		2	PR
780	2		0	1	1	0	0	0	0	0	2	≥70	7	38.58	24.2667	1	2	3	3	1	0	4	5940	2	2	2	38.58	0			2012-10-23	2014-10-21	2	2014-10-21	2014-10-21			2014-08-18	22.1333	1	2	0	2		1	PR
781	2		0	1	0	0	0	0	0	0	2	≥70	3	26.48	64.2	0		3	3	1	0	4	6000	4	2	2	26.48	0			2012-10-23	2018-01-31	0		2018-01-31			2018-01-31	64.2	0		0	2		1	PR
782	2		0	1	0	0	0	0	0	0	2	≥70	7	67.766	25.7667	1	2	3	3	0	0	2	6000	4	2	2	67.766	0			2012-10-29	2014-12-11	2	2014-12-11	2014-12-11			2014-09-28	23.3	1	2	0	2		1	PR
783	2		0	3	0	0	0	0	0	0	2	≥70	5	8.16	39.5667	1	1	2	3	0	0	2	6000	4	2	2	8.16	0			2012-10-26	2016-01-26	2	2016-01-26	2016-01-26					1		0	2		3	PRalmostCR
784	2		0	2	1	0	0	0	0	0	2	≥70	7	45.312	63.9667	0		3	3	1	0	4	6000	4	2	2	45.312	0			2012-10-30	2018-01-31	1		2018-01-31			2018-01-31	63.9667	0	2	0	2		2	PR
785	2		0	2	0	0	0	0	0	0	2	≥70	5	59.395	11.5667	1	1	2	3	0	0	2	5940	2	2	2	59.395	0			2012-11-01	2013-10-14	2	2013-10-14	2013-10-14			2013-07-12	8.43333	1	1	0	2		2	PR
786	2		0	2	1	0	0	0	0	0	3	≥70	4	121.39	2.03333	1	1	3	3	1	0	4	5940	2	2	2	121.39	0			2012-11-01	2013-01-01	2	2013-01-01	2013-01-01			2012-11-28	0.9	1	1	0	2		2	SD
787	2		0	1	1	1	1	1	0	0	2	≥70	4	20.12	11.6333	1	1	3	3	1	0	4	6000	4	2	2	20.12	0			2012-11-08	2013-10-23	4	2013-10-23	2013-10-23			2013-07-12	8.2	1	1	0	2		1	PR
788	2		0	2	0	0	0	0	0	0	2	≥70	5	16.37	25.2333	1	0	1	2	1	0	3	6000	4	2	2	16.37	0			2012-11-13	2014-12-10	2	2014-12-10	2014-12-10			2013-11-19	12.3667	1	0	0	2		2	PR
789	2		0	1	0	0	0	0	0		2	≥70	5	23.58	52.5	1	4	3	3	0	0	2	6000	4	2	2	23.58	0			2012-11-15	2017-03-09	9		2017-03-09			2017-03-09	52.5	0	4	0	2		1	PR
790	2		0	1	0	0	0	0	0	0	2	≥70	6	93.93	13.4	1	2	2	3	1	0	4	6000	4	2	2	93.93	0			2012-11-16	2013-12-23	2	2013-12-23	2013-12-23			2013-08-05	8.73333	1	2	0	2		1	PR
791	2		0	2	1	0	0	0	0	0	2	≥70	6	29.7	60.3	0		3	3	1	0	4	6000	4	2	2	29.7	0			2013-02-17	2018-01-31	0	2013-06-20	2018-01-31			2013-06-20	4.1	1	2	0	2	2013	2	PR
792	2		0	2	0	0	0	0	0	0	2	≥70	5	103.75	5.36667	1	1	4	4	0	0	4	5940	4	2	2	103.75	0			2013-02-18	2013-07-29	2	2013-07-29	2013-07-29			2013-06-12	3.8	1	1	0	2	2013	2	PR
793	2		0	2	0	0	0	0	0	0	2	≥70	3	10.356	31.3333	1	4	3	2	0	0	2	6000	2	2	2	10.356	0			2013-03-11	2015-10-07	4	2015-10-07	2015-10-07			2015-10-07	31.3333	0	4	0	2	2013	2	PR
794	2		0	2	0	0	0	1	0	0	2	≥70	7	36.441	11.7333	1	1	2	3	0	0	2	6000	4	2	2	36.441	0			2013-03-21	2014-03-08	2	2014-03-08	2014-03-08			2014-02-01	10.5667	1	1	0	2	2013	2	PR
795	2		0	2	1	0	0	0	0	0	2	≥70	4.5	11.005	31.8667	1	0	3	2	0	0	2	6000	4	2	2	11.005	0			2013-03-21	2015-11-02	2		2015-11-02	2014-08-12	2	2014-06-13	14.9667	1	5	0	2	2013	2	PR
796	2		0	2	0	0	0	0	0	0	2	≥70	3	43.695	8.2	1	1	4	3	0	0	2	5940	2	2	2	43.695	0			2013-03-26	2013-11-27	2	2013-11-27	2013-11-27			2013-07-16	3.73333	1	1	0	2	2013	2	PR
797	2		0	2	0	0	0	0	0	0	2	≥70	2	32.954	59.0667	0		2	3	0	0	2	6000	2	2	2	32.954	0			2013-03-26	2018-01-31	0		2018-01-31			2018-01-31	59.0667	0		0	2	2013	2	PR
798	2		0	2	0	0	1	0	0	0	3	≥70	6	74.724	11.1	1	1	3	3	0	0	2	6000	4	2	2	74.724	0			2013-03-25	2014-02-21	2		2014-02-21	2014-06-21	2	2013-12-24	9.13333	1	1	0	2	2013	2	SD
799	2		0	3	0	0	0	0	0	0	3	≥70	3	48.623	9.76667	1	1	2	3	1	0	4	5940	2	2	2	48.623	0			2013-03-29	2014-01-16	2		2014-01-16	2014-06-16	2	2013-12-24	9	1		0	2	2013	3	SD
800	0	19	2	2	1	0	0	0	0	0	2	≥70	9	61.039	12.2333	1	1	3	3	1	0	4	5940	4	2	2	61.039	1	19	2	2013-04-03	2014-04-05	2		2014-04-05	2014-06-05	2	2014-01-05	9.23333	1	1	0	0	2013	2	PR
801	0	7	2	2	1	0	0	0	0	0	1	≥70	5	20.238	58.5	0		2	3	0	0	2	6000	4	2	2	20.238	1	7	2	2013-04-12	2018-01-31	1		2018-01-31			2017-06-07	50.5667	1	2	0	0	2013	2	CR
802	2		0	2	1	1	1	0	0	0	3	≥70	4	15.945	8.03333	1	1	3	3	0	0	2	6000	4	2	2	15.945	0			2013-04-18	2013-12-15	2	2013-12-15	2013-12-15					1		0	2	2013	2	SD
803	2		0	2	0	0	0	0	0	0	2	≥70	6	32.134	58.0333	0		2	3	0	0	2	6000	4	2	2	32.134	0			2013-04-26	2018-01-31	0		2018-01-31			2018-01-31	58.0333	0		0	2	2013	2	PR
804	2		0	2	1	0	0	0	0	0	3	≥70	2	34.486	9.93333	1	1	3	4	1	0	4	6000	4	2	2	34.486	0			2013-05-09	2014-03-03	2	2014-03-03	2014-03-03			2013-12-23	7.6	1	1	0	2	2013	2	SD
805	2	0	0	2	0	0	0	0	0	0	2	≥70	13	32.434	14.1333	1	0	4	3	0	0	2	6000	4	2	2	32.434	0	0		2013-05-03	2014-07-01	2		2014-07-01	2014-07-01	3			1	0	0	2	2013	2	PR
806	2		0	2	0	0	0	0	0	0	2	≥70	7	36.818	57.3333	0		4	3	0	0	2	6000	4	2	2	36.818	0			2013-05-17	2018-01-31	0		2018-01-31			2018-01-31	57.3333	0		0	2	2013	2	PR
807	2		0	2	1	1	1	0	0	0	2	≥70	13	19.33	5.6	1	4	4	3	0	0	2	5940	4	2	2	19.33	0			2013-05-21	2013-11-05	4	2013-11-05	2013-11-05			2013-11-05	5.6	0	4	0	2	2013	2	PR
808	2		0	2	0	0	0	0	0	0	2	≥70	10	112.678	16.1667	1	2	3	3	1	0	4	5940	2	2	2	112.678	0			2013-06-23	2014-10-21	2		2014-10-21	2013-08-10	2	2014-08-14	13.9	1		0	2	2013	2	PR
809	2		0	2	0	0	0	0	0	0	2	≥70	5	64.464	8.2	1	2	3	4	1	0	4	6000	4	2	2	64.464	0			2013-06-21	2014-02-22	2	2014-02-22	2014-02-22			2013-10-22	4.1	1	2	0	2	2013	2	PR
810	2		0	2	0	0	0	0	0	0	2	≥70	6	61.988	7.43333	1	2	3	3	1	0	4	6000	4	2	2	61.988	0			2013-06-19	2014-01-28	2	2013-01-28	2014-01-28			2013-09-06	2.63333	1	2	0	2	2013	2	PR
811	0	9	2	2	0	0	0	0	0	0	2	≥70	5	36.521	18.3667	1	2	3	3	1	0	4	5940	4	2	2	36.521	1	9	2	2013-06-20	2014-12-23	2	2014-12-23	2014-12-23			2014-08-01	13.5667	1	2	0	0	2013	2	PR
812	2		0	2	0	0	0	0	0	0	2	≥70	6	19.155	32.7333	1	1	3	3	0	0	2	6000	4	2	2	19.155	0			2013-06-24	2016-03-02	2	2016-03-02	2016-03-02					1		0	2	2013	2	PR
813	2		0	2	0	0	0	0	0	0	2	≥70	7	9.153	40.7333	0		3	3	1	0	4	6000	4	2	2	9.153	0			2013-06-28	2016-11-01	1		2016-11-01	2015-11-24	1	2014-10-18	15.9	1	1	0	2	2013	2	PR
814	2		0	2	0	0	0	0	0	0	2	≥70	2	31.575	55.9333	0		2	3	0	0	2	6000	4	2	2	31.575	0			2013-06-28	2018-01-31	1		2018-01-31			2018-01-31	55.9333	0		0	2	2013	2	PR
815	2		0	2	0	1	0	0	0	0	2	≥70	4	32.761	13.8	0		3	3	0	0	2	5940	4	2	2	32.761	0			2013-07-09	2014-08-27	1		2014-08-27	2014-08-27	2	2014-08-21	13.6	1	1	0	2	2013	2	PR
816	2		0	3	0	0	0	0	0	0	2	≥70	14	98.154	55.2	0		3	3	0	0	2	6600	2	2	2	98.154	0			2013-07-20	2018-01-31	1		2018-01-31			2018-01-31	55.2	0		0	2	2013	3	PR
817	2		0	2	1	0	0	0	0	0	2	≥70	3	30.594	13.5667	0		3	3	0	0	2	6000	2	2	2	30.594	0			2013-07-19	2014-08-30	1		2014-08-30	2014-08-30	2	2014-08-30	13.5667	0		0	2	2013	2	PR
818	2		0	2	1	0	0	0	0	0	2	≥70	3	11.867	35.7	1	1	3	3	0	0	2	6000	4	2	2	11.867	0			2013-07-30	2016-07-05	2		2016-07-05	2014-09-12	3	2014-05-11	9.5	1	1	0	2	2013	2	PR
819	2		0	2	0	0	1	0	0	0	2	≥70	5.5	31.083	54.8333	0		2	3	1	0	4	6000	4	2	2	31.083	0			2013-07-31	2018-01-31	1		2018-01-31	2014-12-21	1	2018-01-31	54.8333	0		0	2	2013	2	PR
820	2		0	1	0	0	0	0	0	0	2	≥70	6	60.962	54.1333	0		3	2	0	0	2	6994	4	2	2	60.962	0			2013-08-21	2018-01-31	1		2018-01-31			2018-01-31	54.1333	0		0	2	2013	1	PR
821	2		0	2	0	0	0	0	0	0	2	≥70	5	53.24	51.7667	0		2	3	1	0	4	6000	4	2	2	53.24	0			2013-10-31	2018-01-31	1		2018-01-31			2018-01-31	51.7667	0		0	2	2013	2	PR
822	2		0	2	0	0	0	0	0	0	2	≥70	3	5.388	14.4	0		4	3	0	0	2	6000	4	2	2	5.388	0			2013-11-04	2015-01-10	1		2015-01-10	2015-01-10	2	2014-08-15	9.46667	1	1	0	2	2013	2	PR
